# Supplementary material for: Genome Sequence of Jaltomata Addresses Rapid Reproductive Trait Evolution and Enhances Comparative Genomics in the Hyper-Diverse Solanaceae
Source: Genome Biol Evol. 2019 Jan 4;11(2):335–49. doi: 10.1093/gbe/evy274 (PMC6368146; doi:10.1093/gbe/evy274)
Supplement: Supplementary Data [file evy274_supp.zip]

Archive with 3 entries (3 files):
- JaltoGenome_SupplementaryTables_rv2.xlsx
- Supplementary information_rv3_Oct4.docx
- Supplementary Information_rv3_TrackedDoc_Oct4.docx
