# Supplementary material for: Genome Sequence of Jaltomata Addresses Rapid Reproductive Trait Evolution and Enhances Comparative Genomics in the Hyper-Diverse Solanaceae
Source: Genome Biol Evol. 2019 Jan 4;11(2):335–49. doi: 10.1093/gbe/evy274 (PMC6368146; doi:10.1093/gbe/evy274)
Supplement: Supplementary Data [file evy274_supp.zip › JaltoGenome_SupplementaryTables_rv2.xlsx]

## Sheet: Table S1
Table S1. Genome Initial Assembly Summary
Method	DBG2OLC	Masucra
Spent time (CPU hours)	<100	400
Assembly size (Mb)	1140	1454
Assembly coverage	0.754	0.9623
# Contigs	11172	7667 (7689)
N90 scaffold (kb)	na	99.2
N50 scaffold (kb)	na	397.6
L50	na	964
N50 contig (kb)	173.8	364.9
L90	na	3759
Max size (kb)	3740	3273
Min size (bp)	na	1087
Mean size (kb)	na	188
GC content	0.375	0.3794
Plant_CEGs (BUSCO)	0.916	95.5% (4.0%) + 0.9%
Eukaryote_CEGs (CEGMA)		84.68% (96.77%)
% RNA-seq mapped (unique)		90.58% (96.14%)
Mismatch rate per base (vs RNA-seq)		0.0019

## Sheet: Table S2
Table S2. Repeat contents estimated by RepeatMasker
Repeat Classes
=========================	=========================	=========================	=========================
Total Sequences: 7667
Total Length: 1442745275 bp
Class		Count	bpMasked	%masked		Gypsy elements	0.4872
DNA		6978	1735665	0.0012		Copia elements	0.0234
	CMC-Chapaev	23	10923	0		other / unknown LTRs	0.1337
	CMC-EnSpm	36666	17361636	0.012		Other retrotransposons	0.0155
	CMC-Transib	120	19751	0		DNA transposons	0.0223
	Harbinger	1654	385598	0.0003		Other / unknown repeats	0.1209
	MULE-MuDR	4063	2349273	0.0016		Non repetitive	0.197
	Maverick	34	14126	0
	MuDR	360	333957	0.0002
	MuLE-MuDR	3168	2876991	0.002
	PIF-Harbinger	570	257275	0.0002
	TcMar-Pogo	10	3038	0
	TcMar-Stowaway	373	19058	0
	hAT-Ac	4848	5748305	0.004
	hAT-Blackjack	321	44153	0
	hAT-Charlie	22	11625	0
	hAT-Tag1	729	386315	0.0003
	hAT-Tip100	1989	726195	0.0005
	hAT-hATm	60	14001	0
LINE	--	--	--
	CR1	44	12757	0
	CRE	506	200614	0.0001
	I	210	46644	0
	Jockey	218	48942	0
	L1	16510	17093238	0.0118
	L2	63	83920	0.0001
	R1	8	430	0
	RTE-BovB	13473	2171018	0.0015
LTR		791	131074	0.0001
	Caulimovirus	3476	3134102	0.0022
	Copia	59546	33746810	0.0234
	DIRS	85	25357	0
	Gypsy	506129	702910325	0.4872
	Ngaro	547	325123	0.0002
	Pao	72	26034	0
	unknown	185149	189216649	0.1312
RC	--	--	--
	Helitron	1102	449258	0.0003
Retroposon		302	91973	0.0001
SINE		922	136691	0.0001
	tRNA	11785	1773132	0.0012
	tRNA-Glu	1833	223605	0.0002
	tRNA-RTE	616	150950	0.0001
Unknown		375865	122262058	0.0847
Unspecified		196594	44205195	0.0306
	total interspersed	1434561	1150261572	0.7973
Low_complexity		26741	1500425	0.001
Satellite		85	23064	0
Simple_repeat		122259	6178973	0.0043
rRNA		1206	375198	0.0003
snRNA		174	11988	0
Total		1585026	1158351220	0.8029

## Sheet: Table S3
Table S3. Fulll-length LTR-RTs in Jaltomata Assembly
#LTR_loc	Motif	TSD	5_TSD	3_TSD	Internal	Similarity	Strand	Family	Superfamily	Insertion_Time
7180000026593:564152..568808	motif:TGCA	TSD:CAAAA	564147..564151	568809..568813	IN:564423..568537	0.9926	+	Copia	LTR	286029
7180000026597:674282..676342	motif:TGCA	TSD:GGAGG	674277..674281	676343..676347	IN:674613..676011	0.9459	+	Copia	LTR	2159632
7180000026599:217500..223034	motif:TGCA	TSD:AACCT	217495..217499	223035..223039	IN:218238..222296	0.9959	-	Copia	LTR	158125
7180000026602:484253..488849	motif:TGCA	TSD:AAAAC	484248..484252	488850..488854	IN:484511..488591	0.9767	-	Copia	LTR	910369
7180000026614:267167..272697	motif:TGCA	TSD:AAACC	267162..267166	272698..272702	IN:267483..272378	0.975	-	Copia	LTR	977929
7180000026618:1638618..1640223	motif:TGCA	TSD:GTCTC	1638613..1638617	1640224..1640228	IN:1638886..1639955	0.9926	+	Copia	LTR	286029
7180000026636:694109..697773	motif:TGCA	TSD:TCCAC	694104..694108	697774..697778	IN:694363..697519	0.9922	-	Copia	LTR	301571
7180000026650:294389..299154	motif:TGCA	TSD:AATA	294385..294388	299155..299158	IN:294527..299015	0.9856	-	Copia	LTR	559232
7180000026660:938102..939706	motif:TGCA	TSD:GTTGT	938097..938101	939707..939711	IN:938370..939438	0.9963	+	Copia	LTR	142660
7180000026666:967466..969074	motif:TGCA	TSD:ATATT	967461..967465	969075..969079	IN:967734..968806	0.9925	-	Copia	LTR	289914
7180000026677:86326..87932	motif:TGCA	TSD:ATTCC	86321..86325	87933..87937	IN:86594..87664	0.9963	-	Copia	LTR	142660
7180000026732:562878..568262	motif:TGCA	TSD:CAAAC	562873..562877	568263..568267	IN:563765..567374	0.9662	+	Copia	LTR	1330204
7180000026735:206444..211040	motif:TGCA	TSD:GATTC	206439..206443	211041..211045	IN:206702..210782	0.9884	-	Copia	LTR	449640
7180000026735:545809..551498	motif:TGCA	TSD:ATTTT	545804..545808	551499..551503	IN:546704..550603	0.9743	-	Copia	LTR	1005794
7180000026763:20561..25662	motif:TGCA	TSD:AAAAC	20556..20560	25663..25667	IN:20843..25379	0.9611	-	Copia	LTR	1536350
7180000026805:299511..303741	motif:TGCA	TSD:TTTAT	299506..299510	303742..303746	IN:299978..303272	0.9213	+	Copia	LTR	3197800
7180000026807:264393..267804	motif:TGCA	TSD:AAAAT	264388..264392	267805..267809	IN:264561..267636	0.9762	-	Copia	LTR	930223
7180000026809:345077..350349	motif:TGCA	TSD:CTATT	345072..345076	350350..350354	IN:345325..350101	0.9556	-	Copia	LTR	1760328
7180000026833:55690..60898	motif:TACA	TSD:GAAAA	55685..55689	60899..60903	IN:55985..60603	0.9729	+	Copia	LTR	1061605
7180000026886:955622..965366	motif:TGCA	TSD:CTAGA	955617..955621	965367..965371	IN:956372..964618	0.964	+	Copia	LTR	1418949
7180000026886:1043701..1048310	motif:TGCA	TSD:GATAA	1043696..1043700	1048311..1048315	IN:1043956..1048055	0.9453	-	Copia	LTR	2184513
7180000026888:297656..305082	motif:TGCA	TSD:GCTAA	297651..297655	305083..305087	IN:298854..303883	0.9441	+	Copia	LTR	2234341
7180000026925:558028..562623	motif:TGCA	TSD:GTAAT	558023..558027	562624..562628	IN:558286..562365	0.9884	-	Copia	LTR	449640
7180000026988:126515..132439	motif:TGCA	TSD:ATCAC	126510..126514	132440..132444	IN:127220..131734	0.9901	-	Copia	LTR	383305
7180000027029:190063..196996	motif:TGCA	TSD:ATCCT	190058..190062	196997..197001	IN:190528..196534	0	+	Copia	LTR	0
7180000027029:211515..217573	motif:TGCA	TSD:CAATG	211510..211514	217574..217578	IN:211749..217341	0.9787	-	Copia	LTR	831089
7180000027040:990993..996777	motif:TGCA	TSD:ACACC	990988..990992	996778..996782	IN:991345..996425	0.9432	+	Copia	LTR	2271769
7180000027052:234038..238890	motif:TGCA	TSD:ACTTT	234033..234037	238891..238895	IN:234313..238613	0.9422	-	Copia	LTR	2313412
7180000027069:112222..113829	motif:TGCA	TSD:AAAGG	112217..112221	113830..113834	IN:112491..113560	0.9556	+	Copia	LTR	1760328
7180000027141:327118..331774	motif:TGCA	TSD:ACAAG	327113..327117	331775..331779	IN:327389..331503	1	-	Copia	LTR	0
7180000027142:268781..274707	motif:TGCA	TSD:AAAAG	268776..268780	274708..274712	IN:269486..274002	0.9972	+	Copia	LTR	107894
7180000027153:105662..111268	motif:TGCA	TSD:ATTCT	105657..105661	111269..111273	IN:106068..110863	0.9435	+	Copia	LTR	2259288
7180000027163:201111..206621	motif:AGCA	TSD:TTCAT	201106..201110	206622..206626	IN:201660..206071	0.9546	-	Copia	LTR	1801239
7180000027172:371145..375901	motif:TGCA	TSD:TTGTC	371140..371144	375902..375906	IN:371447..375599	0.9669	+	Copia	LTR	1302024
7180000027193:423845..429556	motif:TGCA	TSD:ATGTG	423840..423844	429557..429561	IN:424894..428507	0.96	+	Copia	LTR	1581007
7180000027244:69385..75141	motif:TGCA	TSD:AATAG	69380..69384	75142..75146	IN:69930..74595	0.9488	-	Copia	LTR	2039672
7180000027253:346850..352111	motif:TGCA	TSD:AGAGC	346845..346849	352112..352116	IN:347429..351527	0.9846	+	Copia	LTR	598473
7180000027334:555483..557092	motif:TGCA	TSD:GAGCT	555478..555482	557093..557097	IN:555751..556824	1	-	Copia	LTR	0
7180000027341:11157..15830	motif:TACA	TSD:TTAAG	11152..11156	15831..15835	IN:11461..15526	0.9049	+	Copia	LTR	3911269
7180000027419:91956..96556	motif:TGCA	TSD:CCCTT	91951..91955	96557..96561	IN:92179..96333	0.991	+	Copia	LTR	348248
7180000027463:420876..422933	motif:TGCA	TSD:CCCAG	420871..420875	422934..422938	IN:421206..422603	0.9275	-	Copia	LTR	2932605
7180000027471:428561..434028	motif:TGCA	TSD:AAAAA	428554..428558	434030..434034	IN:429102..433487	0.9482	+	Copia	LTR	2064450
7180000027629:18832..23300	motif:TACA	TSD:ATATT	18827..18831	23301..23305	IN:19136..22996	0.9671	+	Copia	LTR	1293978
7180000027630:25970..27578	motif:TGCA	TSD:CTTTC	25965..25969	27579..27583	IN:26238..27310	1	-	Copia	LTR	0
7180000027642:135299..142392	motif:TGCA	TSD:TTTTC	135294..135298	142393..142397	IN:135742..141947	0.9172	+	Copia	LTR	3374520
7180000027651:36453..41902	motif:TGTA	TSD:GCACC	36448..36452	41903..41907	IN:36714..41639	0.9506	-	Copia	LTR	1965464
7180000027667:32923..37761	motif:TGCT	TSD:GCAAG	32918..32922	37762..37766	IN:33087..37597	0.9576	+	Copia	LTR	1678680
7180000027734:83519..88699	motif:TGCA	TSD:AGCTT	83514..83518	88700..88704	IN:83999..88219	0.9958	-	Copia	LTR	161992
7180000027739:238884..248065	motif:TGCA	TSD:AGCAT	238879..238883	248066..248070	IN:239768..247184	0.939	-	Copia	LTR	2447075
7180000027752:413312..414917	motif:TGCA	TSD:ATTTG	413307..413311	414918..414922	IN:413580..414648	0.9889	-	Copia	LTR	430114
7180000027761:411096..419334	motif:TGCA	TSD:ATAAC	411091..411095	419335..419339	IN:411642..418787	0.9489	?	Copia	LTR	2035544
7180000027766:488412..490021	motif:TGCA	TSD:ACAAT	488407..488411	490022..490026	IN:488680..489753	0.9925	+	Copia	LTR	289914
7180000027806:402488..408812	motif:TGCA	TSD:CTTAT	402483..402487	408813..408817	IN:403280..408023	0.9484	-	Copia	LTR	2056189
7180000027811:36987..41124	motif:TGCA	TSD:TAAAG	36982..36986	41125..41129	IN:37405..40711	0.9189	+	Copia	LTR	3301114
7180000027824:37002..41680	motif:TGCA	TSD:AATAC	36997..37001	41681..41685	IN:37304..41380	0.967	-	Copia	LTR	1298001
7180000027826:489677..497627	motif:TGCA	TSD:AAAAA	489672..489676	497628..497632	IN:490359..496945	0.9649	-	Copia	LTR	1382612
7180000027833:410248..415059	motif:TGCA	TSD:GCATC	410243..410247	415060..415064	IN:410490..414818	0.9506	+	Copia	LTR	1965464
7180000027846:166538..172040	motif:TGCA	TSD:AAATT	166533..166537	172041..172045	IN:166854..171724	0.981	+	Copia	LTR	740185
7180000027868:225484..230378	motif:TGCA	TSD:GTATT	225479..225483	230379..230383	IN:225723..230139	0.9079	-	Copia	LTR	3779431
7180000027870:122791..130971	motif:TGCA	TSD:ACTAC	122786..122790	130972..130976	IN:124594..129166	0.9585	+	Copia	LTR	1642014
7180000027890:76106..79611	motif:TGCA	TSD:AGATA	76101..76105	79612..79616	IN:76457..79260	0.9432	+	Copia	LTR	2271769
7180000027984:560637..570414	motif:TGCA	TSD:GAGTC	560632..560636	570415..570419	IN:561382..569670	0.9289	+	Copia	LTR	2873059
7180000028006:447828..455246	motif:TGCA	TSD:CACCT	447823..447827	455247..455251	IN:449027..454051	0.9475	-	Copia	LTR	2093385
7180000028076:35264..38049	motif:TGCA	TSD:ATAAC	35259..35263	38050..38054	IN:35812..37500	0.9727	+	Copia	LTR	1069587
7180000028076:230027..235270	motif:TGCA	TSD:GTTTA	230022..230026	235271..235275	IN:230596..234701	0.9596	-	Copia	LTR	1597263
7180000028114:284260..289745	motif:TGCA	TSD:TATCC	284255..284259	289746..289750	IN:284700..289304	0.9683	+	Copia	LTR	1245747
7180000028166:561372..566029	motif:TGCA	TSD:ACA	561369..561371	566030..566032	IN:561692..565709	0.9625	-	Copia	LTR	1479614
7180000028171:345918..350483	motif:TGCA	TSD:GTTGC	345913..345917	350484..350488	IN:346176..350225	0.9923	-	Copia	LTR	297685
7180000028199:46118..51230	motif:TGCA	TSD:ATGT	46114..46117	51232..51235	IN:46411..50937	0.9283	+	Copia	LTR	2898564
7180000028204:178182..182775	motif:TGCA	TSD:AGATA	178177..178181	182776..182780	IN:178575..182382	0.9721	+	Copia	LTR	1093545
7180000028225:328588..338241	motif:TGCA	TSD:TAAGG	328583..328587	338242..338246	IN:329334..337496	0.9316	+	Copia	LTR	2758564
7180000028225:506853..516132	motif:TGCA	TSD:TAAGG	506848..506852	516133..516137	IN:507598..515386	0.937	+	Copia	LTR	2530930
7180000028259:124540..129307	motif:TGTA	TSD:GAAAT	124535..124539	129308..129312	IN:124771..129076	0.9913	-	Copia	LTR	336571
7180000028422:259830..265323	motif:TGCA	TSD:AAAAT	259825..259829	265324..265328	IN:260241..264913	0.9611	+	Copia	LTR	1536350
7180000028581:232387..234788	motif:TGCA	TSD:TAGTT	232382..232386	234789..234793	IN:232643..234533	0.9767	-	Copia	LTR	910369
7180000028606:380685..386721	motif:TGCA	TSD:TAATT	380680..380684	386722..386726	IN:380926..386480	0.9668	-	Copia	LTR	1306048
7180000028677:38937..44676	motif:TGCA	TSD:GAAAG	38932..38936	44677..44681	IN:39099..44516	0.9814	-	Copia	LTR	724405
7180000028734:172622..185213	motif:TGCA	TSD:GTATT	172617..172621	185214..185218	IN:173087..184748	0.9247	+	Copia	LTR	3052069
7180000028841:35468..41613	motif:TGCA	TSD:CTAGT	35463..35467	41614..41618	IN:36262..40819	0.9585	+	Copia	LTR	1642014
7180000028963:324010..325761	motif:TGCA	TSD:AAAAC	324005..324009	325762..325766	IN:324290..325481	0.9466	+	Copia	LTR	2130630
7180000029191:55449..58260	motif:TGCA	TSD:CTTAA	55444..55448	58261..58265	IN:56000..57705	0.9369	-	Copia	LTR	2535129
7180000029398:91055..92660	motif:TGCA	TSD:ATAAC	91050..91054	92661..92665	IN:91323..92392	1	+	Copia	LTR	0
7180000029571:316717..321732	motif:TGCA	TSD:AAAAT	316712..316716	321733..321737	IN:317124..321325	0.9804	+	Copia	LTR	763871
7180000029846:235074..241018	motif:TGCA	TSD:TCACA	235069..235073	241019..241023	IN:235786..240306	0.9438	+	Copia	LTR	2246812
7180000029875:65152..71084	motif:TGCA	TSD:TAAAT	65147..65151	71085..71089	IN:65912..70325	0.9855	-	Copia	LTR	563154
7180000029986:895431..898546	motif:TGCA	TSD:TGCTT	895426..895430	898547..898551	IN:895569..898408	0.9496	-	Copia	LTR	2006667
7180000030245:165250..175150	motif:TGCA	TSD:TGTAT	165245..165249	175151..175155	IN:166129..174272	0.9364	-	Copia	LTR	2556134
7180000030351:78732..83478	motif:TGCA	TSD:CCCAC	78727..78731	83479..83483	IN:79002..83213	0.9519	-	Copia	LTR	1911988
7180000030385:19903..26026	motif:TGCA	TSD:CAACA	19898..19902	26027..26031	IN:20150..25778	0.9398	+	Copia	LTR	2413601
7180000030393:155470..159712	motif:TGCA	TSD:CTCTT	155465..155469	159713..159717	IN:156016..159166	0.9817	-	Copia	LTR	712575
7180000030465:93524..95906	motif:TGCA	TSD:ATTTG	93519..93523	95907..95911	IN:93731..95699	0.9712	+	Copia	LTR	1129521
7180000030646:57652..62256	motif:TGCA	TSD:CAATC	57647..57651	62257..62261	IN:57951..61954	0.9305	+	Copia	LTR	2805155
7180000030675:39751..44130	motif:TGCA	TSD:TCCTT	39746..39750	44131..44135	IN:40466..43415	0.9763	+	Copia	LTR	926252
7180000030784:114915..116963	motif:TGCA	TSD:GAGAG	114910..114914	116964..116968	IN:115198..116680	0.9401	-	Copia	LTR	2401058
7180000031101:134410..139538	motif:TGCA	TSD:CACAC	134405..134409	139539..139543	IN:134705..139243	0.9627	-	Copia	LTR	1471518
7180000031140:14307..19020	motif:TGCA	TSD:CCCAC	14302..14306	19021..19025	IN:14659..18667	0.949	+	Copia	LTR	2031417
7180000031738:73983..78709	motif:TGCA	TSD:TAAAC	73978..73982	78710..78714	IN:74268..78423	0.979	-	Copia	LTR	819216
7180000032166:28594..32769	motif:TGCA	TSD:CCGTT	28589..28593	32770..32774	IN:28918..32445	0.9907	-	Copia	LTR	359929
7180000032177:10309..18181	motif:TGCA	TSD:TTAAC	10304..10308	18182..18186	IN:10654..17836	0.9191	+	Copia	LTR	3292491
7180000032414:59711..64889	motif:TGCA	TSD:GGAGT	59706..59710	64890..64894	IN:60191..64409	0.9896	+	Copia	LTR	402799
7180000032620:24817..26876	motif:TACA	TSD:AGAAT	24812..24816	26877..26881	IN:25144..26546	0.9604	+	Copia	LTR	1564760
7180000032820:1432434..1434038	motif:TGCA	TSD:ATTAC	1432429..1432433	1434039..1434043	IN:1432701..1433770	0.9813	-	Copia	LTR	728349
7180000033605:17612..23520	motif:TGCA	TSD:TACAC	17607..17611	23521..23525	IN:18156..22974	0.9707	+	Copia	LTR	1149526
7180000033696:10050..14496	motif:TGCA	TSD:CACAA	10045..10049	14497..14501	IN:10379..14167	0.9878	-	Copia	LTR	473089
7180000035278:113906..120332	motif:TGCA	TSD:GAAAG	113901..113905	120333..120337	IN:114452..119786	0.9524	-	Copia	LTR	1891447
7180000035292:774010..779549	motif:TGCA	TSD:ATACC	774005..774009	779550..779554	IN:774750..778809	0.996	+	Copia	LTR	154258
7180000035304:280769..290044	motif:TGCA	TSD:GAAGA	280764..280768	290045..290049	IN:281672..289141	0.9612	+	Copia	LTR	1532294
7180000035316:315114..316724	motif:TGCA	TSD:ATTTA	315109..315113	316725..316729	IN:315382..316456	0.9963	-	Copia	LTR	142660
7180000035365:32364..37389	motif:TGCA	TSD:ATAAA	32359..32363	37390..37394	IN:33155..36595	0.9748	+	Copia	LTR	985888
7180000035448:30117..35124	motif:TGCA	TSD:GTAAA	30112..30116	35125..35129	IN:30524..34719	0.9705	-	Copia	LTR	1157532
7180000035468:369031..374417	motif:TGCA	TSD:AAAAC	369026..369030	374418..374422	IN:369919..373531	0.9674	-	Copia	LTR	1281913
7180000035531:221119..229522	motif:TGCA	TSD:AAAAC	221114..221118	229523..229527	IN:221942..228699	0.9637	+	Copia	LTR	1431072
7180000035717:240169..250471	motif:TGCA	TSD:TAATT	240164..240168	250472..250476	IN:240519..250121	0.9714	-	Copia	LTR	1121522
7180000035740:640282..646615	motif:TGGA	TSD:ACAGG	640277..640281	646616..646620	IN:641272..645624	0.9607	+	Copia	LTR	1552581
7180000035750:1363174..1367767	motif:TGCA	TSD:GTATA	1363169..1363173	1367768..1367772	IN:1363431..1367510	0.9884	+	Copia	LTR	449640
7180000035751:844235..848977	motif:TGCA	TSD:TTTTG	844230..844234	848978..848982	IN:844472..848739	0.9833	-	Copia	LTR	649567
7180000035753:114043..119119	motif:TGCA	TSD:CTAAT	114038..114042	119120..119124	IN:114321..118841	0.9604	-	Copia	LTR	1564760
7180000035753:1126217..1130873	motif:TGCA	TSD:GAAAT	1126212..1126216	1130874..1130878	IN:1126488..1130602	1	-	Copia	LTR	0
7180000035759:144842..149567	motif:TGCA	TSD:CCATA	144837..144841	149568..149572	IN:145140..149271	0.943	-	Copia	LTR	2280093
7180000035766:461220..464702	motif:TGCA	TSD:CAAGG	461215..461219	464703..464707	IN:461517..464404	0.9866	-	Copia	LTR	520044
7180000035768:150154..156156	motif:TACA	TSD:ATAAC	150149..150153	156157..156161	IN:150903..155408	0.9626	+	Copia	LTR	1475566
7180000035776:186586..191808	motif:TGCA	TSD:AGCAC	186581..186585	191809..191813	IN:186887..191506	0.9802	+	Copia	LTR	771771
7180000035776:245278..251253	motif:TGCA	TSD:TAATC	245273..245277	251254..251258	IN:245659..250874	0.9241	+	Copia	LTR	3077733
7180000035806:321385..325989	motif:TGCA	TSD:ACAAC	321380..321384	325993..325997	IN:321703..325670	0.9814	+	Copia	LTR	724405
7180000035806:834322..840295	motif:TGCA	TSD:ACA	834319..834321	840296..840298	IN:834610..840007	0.9617	+	Copia	LTR	1512021
7180000035828:35434..44019	motif:TGCA	TSD:GTATT	35429..35433	44020..44024	IN:36556..42898	0.9332	+	Copia	LTR	2690930
7180000035851:128104..129709	motif:TGCA	TSD:ATTCC	128099..128103	129710..129714	IN:128372..129441	0.9963	-	Copia	LTR	142660
7180000035905:189991..198517	motif:TGCA	TSD:AAAAT	189986..189990	198518..198522	IN:190917..197592	0.9569	+	Copia	LTR	1707231
7180000035906:247374..255805	motif:TGCA	TSD:CTTGT	247369..247373	255806..255810	IN:248036..255144	0.9096	-	Copia	LTR	3704989
7180000035916:208797..210831	motif:TGCA	TSD:GTCCT	208792..208796	210832..210836	IN:209080..210548	0.9859	-	Copia	LTR	547470
7180000035950:9030..13773	motif:TGCA	TSD:GTTTG	9025..9029	13774..13778	IN:9356..13447	0.9908	-	Copia	LTR	356034
7180000036070:231243..232848	motif:TGCA	TSD:CATTG	231238..231242	232849..232853	IN:231511..232580	1	+	Copia	LTR	0
7180000036070:626630..632715	motif:TGTA	TSD:ATTTT	626625..626629	632716..632720	IN:626890..632455	0.9423	-	Copia	LTR	2309245
7180000036071:1205326..1210085	motif:TGCA	TSD:CATGG	1205321..1205325	1210086..1210090	IN:1205655..1209757	0.9788	+	Copia	LTR	827131
7180000036071:1240056..1245129	motif:TACA	TSD:TCCTT	1240051..1240055	1245130..1245134	IN:1240359..1244826	0.9604	+	Copia	LTR	1564760
7180000036073:1712986..1716004	motif:TGCA	TSD:AGCTC	1712981..1712985	1716005..1716009	IN:1713480..1715511	0.9717	-	Copia	LTR	1109529
7180000036080:2184245..2187962	motif:TGCA	TSD:AAACT	2184240..2184244	2187963..2187967	IN:2184389..2187810	0.8684	-	Copia	LTR	5565511
7180000036083:167899..172555	motif:TGCA	TSD:CACTT	167894..167898	172556..172560	IN:168170..172284	1	-	Copia	LTR	0
7180000036086:861377..866740	motif:TGCA	TSD:ATATT	861372..861376	866741..866745	IN:861776..866342	0.9198	-	Copia	LTR	3262328
7180000036118:584483..589717	motif:TGCA	TSD:CTTAG	584478..584482	589718..589722	IN:585222..588979	0.9946	-	Copia	LTR	208444
7180000036122:300787..302392	motif:TGCA	TSD:AGGCG	300782..300786	302393..302397	IN:301055..302124	0.9926	-	Copia	LTR	286029
7180000036122:705287..710705	motif:TGCA	TSD:AATCA	705282..705286	710706..710710	IN:705692..710301	0.9483	-	Copia	LTR	2060319
7180000036136:155915..160490	motif:TGCA	TSD:GTTTA	155910..155914	160491..160495	IN:156219..160179	0.91	+	Copia	LTR	3687501
7180000036147:49055..53903	motif:TGCA	TSD:AATTA	49050..49054	53904..53908	IN:49361..53595	0.9773	+	Copia	LTR	886562
7180000036171:12947..17996	motif:TGCA	TSD:ATATG	12942..12946	17997..18001	IN:13109..17834	0.9632	-	Copia	LTR	1451288
7180000036181:483406..487054	motif:TGCA	TSD:NA	..	..	IN:484161..486298	0.9815	+	Copia	LTR	720461
7180000036189:265050..270658	motif:TGCA	TSD:TCCAT	265045..265049	270659..270663	IN:265856..269848	0.9519	-	Copia	LTR	1911988
7180000036193:104229..109978	motif:TGCA	TSD:TATCT	104224..104228	109979..109983	IN:104965..109242	0.9214	-	Copia	LTR	3193504
7180000036219:124522..128113	motif:TGCA	TSD:ATAAT	124517..124521	128114..128118	IN:124723..127913	0.9552	-	Copia	LTR	1776685
7180000036220:399004..404593	motif:TGCA	TSD:CTGCC	398999..399003	404594..404598	IN:399742..403854	0.9811	+	Copia	LTR	736239
7180000036221:145772..150842	motif:TGCA	TSD:ATTAT	145767..145771	150843..150847	IN:146370..150244	0.9366	-	Copia	LTR	2547731
7180000026592:2490944..2496404	motif:TGCA	TSD:CATCC	2490939..2490943	2496405..2496409	IN:2491241..2496107	0.9497	+	Gypsy	LTR	2002544
7180000026594:195741..208662	motif:TGCA	TSD:GTTAC	195736..195740	208663..208667	IN:197136..207267	0.9778	+	Gypsy	LTR	866738
7180000026594:728216..735047	motif:TGCA	TSD:CACTC	728211..728215	735048..735052	IN:729536..733726	0.9879	-	Gypsy	LTR	469180
7180000026596:1647613..1654381	motif:TGCA	TSD:GTACT	1647608..1647612	1654382..1654386	IN:1648935..1653059	0.9713	+	Gypsy	LTR	1125521
7180000026598:2424462..2435107	motif:TACA	TSD:AGAAT	2424457..2424461	2435108..2435112	IN:2427114..2432454	0.9955	+	Gypsy	LTR	173598
7180000026599:498754..505572	motif:TGCA	TSD:ACCAC	498749..498753	505573..505577	IN:500084..504241	0.991	-	Gypsy	LTR	348248
7180000026603:1476274..1489565	motif:TGCA	TSD:GTACA	1476269..1476273	1489566..1489570	IN:1477779..1488061	0.9509	-	Gypsy	LTR	1953115
7180000026606:299482..309774	motif:TGCA	TSD:GTGCA	299477..299481	309775..309779	IN:302051..307206	0.9953	+	Gypsy	LTR	181338
7180000026609:671633..678299	motif:TGCA	TSD:AATT	671629..671632	678301..678304	IN:672438..677494	0.9602	+	Gypsy	LTR	1572882
7180000026609:2512209..2518919	motif:TGCA	TSD:ATCCC	2512204..2512208	2518920..2518924	IN:2513509..2517619	0.9908	-	Gypsy	LTR	356034
7180000026612:1900344..1907328	motif:TGCA	TSD:CTTAA	1900339..1900343	1907329..1907333	IN:1901724..1905949	0.9696	-	Gypsy	LTR	1193588
7180000026613:492389..499182	motif:TGCA	TSD:NA	..	..	IN:493706..497863	0.9856	-	Gypsy	LTR	559232
7180000026618:791152..804138	motif:TGCA	TSD:CTAGC	791147..791151	804139..804143	IN:792639..802651	0.9691	-	Gypsy	LTR	1213638
7180000026619:591..13606	motif:TGCA	TSD:AAGTC	586..590	13607..13611	IN:2079..12120	0.9819	+	Gypsy	LTR	704692
7180000026619:172035..178886	motif:TGCA	TSD:ACAAC	172030..172034	178887..178891	IN:173345..177576	0.9832	+	Gypsy	LTR	653501
7180000026622:150624..157557	motif:TGCA	TSD:CTTCC	150619..150623	157558..157562	IN:151997..156185	0.9636	+	Gypsy	LTR	1435114
7180000026622:1335394..1342183	motif:TGCA	TSD:ACCAC	1335389..1335393	1342184..1342188	IN:1336712..1340866	0.9757	-	Gypsy	LTR	950091
7180000026626:370964..377857	motif:TGCA	TSD:ACTAG	370959..370963	377858..377862	IN:372284..376540	0.9576	+	Gypsy	LTR	1678680
7180000026627:551333..556828	motif:TGCA	TSD:ATAGA	551328..551332	556829..556833	IN:551708..556453	0.9787	+	Gypsy	LTR	831089
7180000026628:387419..394558	motif:TGCA	TSD:CAGGC	387414..387418	394559..394563	IN:388920..393057	0.984	+	Gypsy	LTR	622044
7180000026630:254361..262206	motif:TGCA	TSD:CGAT	254357..254360	262207..262210	IN:254855..261713	0.9474	+	Gypsy	LTR	2097521
7180000026630:462802..469639	motif:TGCA	TSD:GTACT	462797..462801	469640..469644	IN:464103..468336	0.9839	-	Gypsy	LTR	625974
7180000026630:677899..684648	motif:TGCA	TSD:CTCGC	677894..677898	684649..684653	IN:679208..683341	0.971	-	Gypsy	LTR	1137521
7180000026634:3309..10746	motif:TGCA	TSD:GCTCC	3304..3308	10747..10751	IN:3954..10101	0.9721	-	Gypsy	LTR	1093545
7180000026634:39405..46244	motif:TGCA	TSD:AGTAT	39400..39404	46245..46249	IN:40724..44925	0.9864	+	Gypsy	LTR	527878
7180000026635:30292..37043	motif:TGCA	TSD:AGTAC	30287..30291	37044..37048	IN:31608..35728	0.9742	-	Gypsy	LTR	1009777
7180000026635:405545..412532	motif:TGCA	TSD:GGGCC	405540..405544	412533..412537	IN:406928..411150	0.9762	+	Gypsy	LTR	930223
7180000026635:558694..565486	motif:TGCA	TSD:ATGGT	558689..558693	565487..565491	IN:560010..564171	0.9871	+	Gypsy	LTR	500470
7180000026635:819932..826781	motif:TGCA	TSD:CTCAC	819927..819931	826782..826786	IN:821244..825467	0.9787	+	Gypsy	LTR	831089
7180000026635:1531033..1539784	motif:TGCA	TSD:ATAAT	1531028..1531032	1539785..1539789	IN:1532439..1538382	0.9801	+	Gypsy	LTR	775722
7180000026639:229505..242607	motif:TGCA	TSD:GGAAC	229500..229504	242608..242612	IN:231005..241107	0.9633	+	Gypsy	LTR	1447244
7180000026646:491262..498030	motif:TGCA	TSD:AATAC	491257..491261	498031..498035	IN:492565..496726	0.9595	-	Gypsy	LTR	1601328
7180000026647:1347451..1354292	motif:TGCA	TSD:TGGGT	1347446..1347450	1354293..1354297	IN:1348785..1352958	0.9873	-	Gypsy	LTR	492644
7180000026649:988427..995252	motif:TGCA	TSD:CTCAC	988422..988426	995253..995257	IN:989742..993936	0.9924	+	Gypsy	LTR	293799
7180000026658:797520..804349	motif:TGCA	TSD:ATTAG	797515..797519	804350..804354	IN:798825..803040	0.9756	-	Gypsy	LTR	954067
7180000026661:610134..623501	motif:TGCA	TSD:CCAAG	610129..610133	623502..623506	IN:611637..622002	0.9727	+	Gypsy	LTR	1069587
7180000026661:937658..942923	motif:TGCA	TSD:ACTAC	937653..937657	942924..942928	IN:938002..942579	0.9942	+	Gypsy	LTR	223944
7180000026662:370450..376219	motif:TGCA	TSD:CCAAC	370445..370449	376220..376224	IN:370726..375943	0.9783	-	Gypsy	LTR	846928
7180000026668:30519..37257	motif:TGCA	TSD:ACTTC	30514..30518	37258..37262	IN:31821..35956	0.9624	+	Gypsy	LTR	1483663
7180000026669:365506..372363	motif:TGCA	TSD:GGGGT	365501..365505	372364..372368	IN:366837..371029	0.9835	+	Gypsy	LTR	641700
7180000026678:270054..276800	motif:TGCA	TSD:ATAGG	270049..270053	276801..276805	IN:271383..275472	0.9925	-	Gypsy	LTR	289914
7180000026686:247109..253944	motif:TGCA	TSD:ATCAG	247104..247108	253945..253949	IN:248411..252642	0.9862	-	Gypsy	LTR	535713
7180000026697:424898..428174	motif:TGCA	TSD:GTTAC	424893..424897	428175..428179	IN:425251..427821	0.9802	-	Gypsy	LTR	771771
7180000026700:191906..204790	motif:TGCA	TSD:CCAAT	191901..191905	204791..204795	IN:193307..203390	0.9729	-	Gypsy	LTR	1061605
7180000026704:491891..498732	motif:TGCA	TSD:CATAG	491886..491890	498733..498737	IN:493210..497410	0.9834	+	Gypsy	LTR	645633
7180000026705:597526..604870	motif:TGCA	TSD:ATAAT	597521..597525	604871..604875	IN:599043..603352	0.9572	-	Gypsy	LTR	1694991
7180000026705:743353..756488	motif:TGCA	TSD:ATAGG	743348..743352	756489..756493	IN:744846..754995	0.9799	-	Gypsy	LTR	783625
7180000026707:497701..508244	motif:TACA	TSD:CCATT	497696..497700	508245..508249	IN:500309..505639	0.9793	-	Gypsy	LTR	807347
7180000026707:1435886..1442693	motif:TGCA	TSD:TGCAT	1435881..1435885	1442694..1442698	IN:1437193..1441386	0.9824	-	Gypsy	LTR	684992
7180000026712:163958..173403	motif:TGCA	TSD:ACCTC	163953..163957	173404..173408	IN:165457..171904	0.9747	+	Gypsy	LTR	989868
7180000026712:541153..548110	motif:TGCA	TSD:TCTAT	541148..541152	548111..548115	IN:542562..546701	0.983	-	Gypsy	LTR	661370
7180000026713:336756..343546	motif:TGCA	TSD:ATATT	336751..336755	343547..343551	IN:338073..342229	0.9894	+	Gypsy	LTR	410601
7180000026713:787683..794691	motif:TGCA	TSD:ATCAT	787678..787682	794692..794696	IN:789083..793288	0.9836	+	Gypsy	LTR	637768
7180000026724:263716..269084	motif:TGCA	TSD:ATAAG	263711..263715	269085..269089	IN:264115..268686	0.9975	-	Gypsy	LTR	96314
7180000026724:1166603..1175227	motif:AGCA	TSD:TGACA	1166598..1166602	1175228..1175232	IN:1166972..1174858	0.9623	-	Gypsy	LTR	1487713
7180000026731:1227..14205	motif:TGCA	TSD:ATGGG	1222..1226	14206..14210	IN:2613..12819	0.974	+	Gypsy	LTR	1017745
7180000026743:34745..47950	motif:TGCA	TSD:CAAAC	34740..34744	47951..47955	IN:35356..47339	0.9787	-	Gypsy	LTR	831089
7180000026745:269832..276461	motif:TGCA	TSD:GTCAT	269827..269831	276462..276466	IN:271078..275214	0.9736	+	Gypsy	LTR	1033686
7180000026747:677948..684825	motif:TGCA	TSD:ATTTC	677943..677947	684826..684830	IN:679279..683493	0.9797	-	Gypsy	LTR	791530
7180000026763:468670..476135	motif:TGCA	TSD:ACGTT	468665..468669	476136..476140	IN:469314..475491	0.9891	+	Gypsy	LTR	422307
7180000026772:92982..99858	motif:TGCA	TSD:GTAAG	92977..92981	99859..99863	IN:94296..98545	0.9764	+	Gypsy	LTR	922280
7180000026778:18043..24880	motif:TGCA	TSD:GTACC	18038..18042	24881..24885	IN:19375..23548	0.9925	-	Gypsy	LTR	289914
7180000026779:3341..10251	motif:TGCA	TSD:NA	..	..	IN:4710..8882	0.9722	+	Gypsy	LTR	1089551
7180000026779:640373..645108	motif:TGCA	TSD:TCAGA	640368..640372	645109..645113	IN:640817..644664	0.9887	-	Gypsy	LTR	437923
7180000026781:15610..24483	motif:TGCT	TSD:TGATG	15605..15609	24484..24488	IN:16475..23617	0.9769	+	Gypsy	LTR	902431
7180000026782:236500..243244	motif:TGCA	TSD:GTTTT	236495..236499	243245..243249	IN:237019..242728	0.9711	-	Gypsy	LTR	1133521
7180000026782:1295152..1301953	motif:TGCA	TSD:CTCTT	1295147..1295151	1301954..1301958	IN:1296487..1300616	0.9761	+	Gypsy	LTR	934196
7180000026786:6990..17263	motif:TGCA	TSD:CTTAG	6985..6989	17264..17268	IN:9558..14694	0.977	-	Gypsy	LTR	898463
7180000026789:738829..744220	motif:TGCA	TSD:AAAAG	738824..738828	744221..744225	IN:739170..743879	0.9941	-	Gypsy	LTR	227820
7180000026789:1355588..1362365	motif:TGCA	TSD:CCAAT	1355583..1355587	1362366..1362370	IN:1356879..1361076	0.9776	-	Gypsy	LTR	874666
7180000026789:1362647..1370024	motif:TGCA	TSD:ATAGG	1362642..1362646	1370025..1370029	IN:1364164..1368508	0.9545	+	Gypsy	LTR	1805333
7180000026799:21988..28717	motif:TGCA	TSD:GGAAC	21983..21987	28718..28722	IN:23318..27387	0.9925	-	Gypsy	LTR	289914
7180000026801:244043..254580	motif:TACA	TSD:ATAGA	244038..244042	254581..254585	IN:246651..251972	0.9851	+	Gypsy	LTR	578846
7180000026803:205700..213259	motif:TGCA	TSD:CTATT	205695..205699	213260..213264	IN:206345..212614	0.9721	-	Gypsy	LTR	1093545
7180000026803:460194..473294	motif:TGCA	TSD:AAGAT	460189..460193	473295..473299	IN:461683..471805	0.9886	-	Gypsy	LTR	441828
7180000026805:610002..616924	motif:TGCA	TSD:ATAGC	609997..610001	616925..616929	IN:611340..615587	0.9813	+	Gypsy	LTR	728349
7180000026810:248376..261655	motif:TGCA	TSD:ACAAC	248371..248375	261656..261660	IN:249772..260259	0.9778	-	Gypsy	LTR	866738
7180000026811:87128..92413	motif:TGCA	TSD:CAAAT	87123..87127	92414..92418	IN:87512..92029	0.9767	+	Gypsy	LTR	910369
7180000026817:791299..798136	motif:TGCA	TSD:CCATA	791294..791298	798137..798141	IN:792597..796838	0.9601	-	Gypsy	LTR	1576944
7180000026827:197667..210719	motif:TGCA	TSD:TTGGA	197662..197666	210720..210724	IN:199154..209232	0.9919	+	Gypsy	LTR	313233
7180000026831:33309..40291	motif:TGCA	TSD:TATAG	33304..33308	40292..40296	IN:33953..39645	0.9892	-	Gypsy	LTR	418404
7180000026831:149843..160209	motif:TGCA	TSD:ACTTT	149838..149842	160210..160214	IN:151656..158396	0.9813	+	Gypsy	LTR	728349
7180000026833:519347..526088	motif:TGCA	TSD:CTCCC	519342..519346	526089..526093	IN:520641..524795	0.9954	-	Gypsy	LTR	177468
7180000026833:1045273..1052048	motif:TGCA	TSD:ATATG	1045268..1045272	1052049..1052053	IN:1046555..1050765	0.9774	+	Gypsy	LTR	882596
7180000026834:1088165..1094936	motif:TGCA	TSD:GTGAT	1088160..1088164	1094937..1094941	IN:1089479..1093622	0.9688	-	Gypsy	LTR	1225675
7180000026837:387791..394546	motif:TGCA	TSD:AATAC	387786..387790	394547..394551	IN:389107..393231	0.9871	-	Gypsy	LTR	500470
7180000026839:822332..829821	motif:TGCA	TSD:CCAAC	822327..822331	829822..829826	IN:823906..828245	0.9511	+	Gypsy	LTR	1944885
7180000026852:78011..84890	motif:TGCA	TSD:ATCAT	78006..78010	84891..84895	IN:79339..83563	0.985	-	Gypsy	LTR	582770
7180000026862:359692..366517	motif:TGCA	TSD:GCTGT	359687..359691	366518..366522	IN:361050..365158	0.9824	+	Gypsy	LTR	684992
7180000026869:97776..104539	motif:TGCA	TSD:ACTTT	97771..97775	104540..104544	IN:99095..103220	0.9833	-	Gypsy	LTR	649567
7180000026880:523907..530740	motif:TGCA	TSD:AGGAC	523902..523906	530741..530745	IN:525221..529427	0.9833	-	Gypsy	LTR	649567
7180000026881:582305..589061	motif:TGCA	TSD:GTAAT	582300..582304	589062..589066	IN:583597..587769	0.9714	-	Gypsy	LTR	1121522
7180000026888:875339..885297	motif:TGCA	TSD:ATGGT	875334..875338	885298..885302	IN:876836..883799	0.9181	-	Gypsy	LTR	3335635
7180000026888:900318..907987	motif:TGCA	TSD:GATAT	900313..900317	907988..907992	IN:901989..906316	0.9252	-	Gypsy	LTR	3030700
7180000026889:100407..107239	motif:TGCA	TSD:CTTAC	100402..100406	107240..107244	IN:101712..105934	0.9678	+	Gypsy	LTR	1265833
7180000026896:168076..174898	motif:TGCA	TSD:ATGGA	168071..168075	174899..174903	IN:169378..173597	0.9716	+	Gypsy	LTR	1113526
7180000026896:622932..635914	motif:TGCA	TSD:GAGAC	622927..622931	635915..635919	IN:624341..634503	0.9901	-	Gypsy	LTR	383305
7180000026899:819230..827534	motif:TGCA	TSD:CGGT	819226..819229	827535..827538	IN:820165..826597	0.92	+	Gypsy	LTR	3253716
7180000026908:373471..380352	motif:TGCA	TSD:CACGT	373466..373470	380353..380357	IN:374799..379024	0.9722	+	Gypsy	LTR	1089551
7180000026910:118222..120227	motif:TGCA	TSD:TCAGA	118217..118221	120228..120232	IN:118655..119792	0.9702	-	Gypsy	LTR	1169546
7180000026916:427050..437592	motif:TGCA	TSD:CGATT	427045..427049	437593..437597	IN:429656..434984	0.9897	+	Gypsy	LTR	398899
7180000026916:509877..516668	motif:TGCA	TSD:CTACC	509872..509876	516669..516673	IN:511196..515347	0.9879	-	Gypsy	LTR	469180
7180000026919:103136..112566	motif:TGCA	TSD:GTTTT	103131..103135	112567..112571	IN:105282..110423	0.8962	-	Gypsy	LTR	4297043
7180000026922:38054..46110	motif:TGCA	TSD:GTT	38051..38053	46111..46113	IN:38681..45470	0.9399	-	Gypsy	LTR	2409420
7180000026944:585743..592608	motif:TGCA	TSD:AAACT	585738..585742	592609..592613	IN:587072..591278	0.985	+	Gypsy	LTR	582770
7180000026950:763293..777114	motif:TGCA	TSD:ATCAT	763288..763292	777115..777119	IN:764793..775614	0.972	+	Gypsy	LTR	1097540
7180000026950:1132540..1145433	motif:TGCA	TSD:AGTAC	1132535..1132539	1145434..1145438	IN:1133931..1144042	0.9691	+	Gypsy	LTR	1213638
7180000026956:247311..254177	motif:TGCA	TSD:ATAGC	247306..247310	254178..254182	IN:248641..252850	0.9812	+	Gypsy	LTR	732294
7180000026961:109721..116452	motif:TGCA	TSD:ATCCC	109716..109720	116453..116457	IN:111067..115106	0.9874	+	Gypsy	LTR	488732
7180000026968:274947..281594	motif:TGCA	TSD:ACAGT	274942..274946	281595..281599	IN:276276..280265	0.9955	+	Gypsy	LTR	173598
7180000026977:3705..10728	motif:TGCA	TSD:CATAT	3700..3704	10729..10733	IN:5087..9346	0.9718	-	Gypsy	LTR	1105532
7180000026978:746412..753760	motif:TGCA	TSD:CTAAT	746407..746411	753761..753765	IN:747936..752239	0.9587	+	Gypsy	LTR	1633872
7180000026978:818696..829235	motif:TACA	TSD:AGTGA	818691..818695	829236..829240	IN:821300..826629	0.9885	+	Gypsy	LTR	445734
7180000026982:214899..222390	motif:TGCA	TSD:CCGTC	214894..214898	222391..222395	IN:215544..221746	0.9767	+	Gypsy	LTR	910369
7180000026987:941902..950058	motif:TGCA	TSD:CCATC	941897..941901	950059..950063	IN:943434..948526	0.9615	-	Gypsy	LTR	1520129
7180000026990:402273..415343	motif:TGCA	TSD:GTAAC	402268..402272	415344..415348	IN:403745..413870	0.964	+	Gypsy	LTR	1418949
7180000026998:284272..291337	motif:TGCA	TSD:CTCTC	284267..284271	291338..291342	IN:284824..290783	0.9639	+	Gypsy	LTR	1422990
7180000026998:730187..742960	motif:TGCA	TSD:CTTAC	730182..730186	742961..742965	IN:731580..741567	0.9928	-	Gypsy	LTR	278261
7180000027004:1559037..1568649	motif:TGCA	TSD:TATGT	1559032..1559036	1568650..1568654	IN:1560548..1567138	0.9259	-	Gypsy	LTR	3000810
7180000027005:314151..321151	motif:TGCA	TSD:GACAT	314146..314150	321152..321156	IN:315555..319745	0.9773	+	Gypsy	LTR	886562
7180000027005:536670..547420	motif:TGCA	TSD:GAGAA	536665..536669	547421..547425	IN:539650..544443	0.9621	-	Gypsy	LTR	1495813
7180000027005:708031..714777	motif:TGCA	TSD:CTTCT	708026..708030	714778..714782	IN:709350..713459	0.9795	-	Gypsy	LTR	799438
7180000027008:105069..111882	motif:TGCA	TSD:GGCAT	105064..105068	111883..111887	IN:106386..110573	0.9773	-	Gypsy	LTR	886562
7180000027023:215787..221273	motif:TGCA	TSD:ATTTC	215782..215786	221274..221278	IN:216075..220984	0.9827	+	Gypsy	LTR	673179
7180000027025:1043499..1050344	motif:TGCA	TSD:GTCCA	1043494..1043498	1050345..1050349	IN:1044826..1049019	0.9879	+	Gypsy	LTR	469180
7180000027029:174457..181312	motif:TGCA	TSD:GAGTT	174452..174456	181313..181317	IN:175787..179982	0.9925	+	Gypsy	LTR	289914
7180000027033:19112..24484	motif:TGCA	TSD:TTTTG	19107..19111	24485..24489	IN:19580..24016	0.9744	-	Gypsy	LTR	1001812
7180000027039:266853..273630	motif:TGCA	TSD:CACCC	266848..266852	273631..273635	IN:268172..272311	0.9674	-	Gypsy	LTR	1281913
7180000027039:793527..803832	motif:TGCA	TSD:TCATG	793522..793526	803833..803837	IN:796096..801263	0.9868	+	Gypsy	LTR	512213
7180000027039:814771..822253	motif:TGCA	TSD:GAACT	814766..814770	822254..822258	IN:815416..821608	0.9845	-	Gypsy	LTR	602400
7180000027046:965448..974789	motif:TGCA	TSD:TAACT	965443..965447	974790..974794	IN:967599..972641	0.9196	-	Gypsy	LTR	3270943
7180000027050:422766..429545	motif:TGCA	TSD:CCTAC	422761..422765	429546..429550	IN:424069..428242	0.9908	-	Gypsy	LTR	356034
7180000027052:440592..453970	motif:TGCA	TSD:GTAAG	440587..440591	453971..453975	IN:442007..452557	0.9845	+	Gypsy	LTR	602400
7180000027052:782544..789373	motif:TGCA	TSD:CTTCT	782539..782543	789374..789378	IN:783851..788066	0.9939	-	Gypsy	LTR	235575
7180000027053:49899..56740	motif:TGCA	TSD:ATAAC	49894..49898	56741..56745	IN:51214..55424	0.9901	-	Gypsy	LTR	383305
7180000027067:340258..347379	motif:TGCA	TSD:ATTAC	340253..340257	347380..347384	IN:341669..345967	0.9766	-	Gypsy	LTR	914339
7180000027068:144891..150706	motif:TGCA	TSD:TCA	144888..144890	150707..150709	IN:145506..150091	0.9381	+	Gypsy	LTR	2484780
7180000027070:149909..156818	motif:TGCA	TSD:ATTCT	149904..149908	156819..156823	IN:151248..155476	0.9769	+	Gypsy	LTR	902431
7180000027089:277706..284478	motif:TGCA	TSD:CTAAT	277701..277705	284479..284483	IN:279035..283150	0.9842	-	Gypsy	LTR	614185
7180000027095:19424..27722	motif:TGCA	TSD:ACAAT	19419..19423	27723..27727	IN:20789..26358	0.9817	+	Gypsy	LTR	712575
7180000027104:782847..793385	motif:TACA	TSD:CAGCG	782842..782846	793386..793390	IN:785452..790778	0.9858	-	Gypsy	LTR	551390
7180000027112:487366..494870	motif:TGCA	TSD:CCCTT	487361..487365	494871..494875	IN:488012..494224	0.9721	+	Gypsy	LTR	1093545
7180000027115:348548..355861	motif:TGCA	TSD:AGTTT	348543..348547	355862..355866	IN:350136..354277	0.9692	+	Gypsy	LTR	1209627
7180000027131:256187..265228	motif:TCCA	TSD:TTTAT	256182..256186	265229..265233	IN:256886..264529	0.89	-	Gypsy	LTR	4575145
7180000027135:202723..209422	motif:TGCA	TSD:GAG	202720..202722	209423..209425	IN:203854..208290	0.992	-	Gypsy	LTR	309345
7180000027142:408568..415373	motif:TGCA	TSD:GACAT	408563..408567	415374..415378	IN:409876..414066	0.9855	+	Gypsy	LTR	563154
7180000027144:506076..512895	motif:TGCA	TSD:AGTAC	506071..506075	512896..512900	IN:507391..511580	0.9688	-	Gypsy	LTR	1225675
7180000027163:337206..343997	motif:TGCA	TSD:TGGAC	337201..337205	343998..344002	IN:338541..342664	0.991	-	Gypsy	LTR	348248
7180000027164:668744..675759	motif:TGCA	TSD:GTAAC	668739..668743	675760..675764	IN:670148..674353	0.9772	+	Gypsy	LTR	890529
7180000027164:865602..872321	motif:TGCA	TSD:TTTAC	865597..865601	872322..872326	IN:866902..871021	0.9769	-	Gypsy	LTR	902431
7180000027167:19102..26599	motif:TGCA	TSD:ATAAT	19097..19101	26600..26604	IN:20680..25020	0.9646	-	Gypsy	LTR	1394719
7180000027170:215662..225280	motif:TGCA	TSD:TTC	215659..215661	225281..225283	IN:216613..224328	0.9706	+	Gypsy	LTR	1153529
7180000027196:93345..100145	motif:TGCA	TSD:ATTTG	93340..93344	100146..100150	IN:94677..98814	0.9708	+	Gypsy	LTR	1145524
7180000027207:874003..880857	motif:TGCA	TSD:GGCCT	873998..874002	880858..880862	IN:875333..879527	0.9865	+	Gypsy	LTR	523961
7180000027208:20483..33613	motif:TGCA	TSD:TCTAC	20478..20482	33614..33618	IN:21987..32109	0.9522	+	Gypsy	LTR	1899662
7180000027214:269018..274658	motif:TGCA	TSD:CATCA	269013..269017	274659..274663	IN:269369..274307	0.9687	+	Gypsy	LTR	1229688
7180000027219:438337..445293	motif:TGCA	TSD:GCATC	438332..438336	445294..445298	IN:439744..443889	0.9822	-	Gypsy	LTR	692870
7180000027226:359372..362352	motif:TGCA	TSD:TGAA	359368..359371	362353..362356	IN:359854..361871	0.9379	-	Gypsy	LTR	2493165
7180000027227:375624..388700	motif:TGCA	TSD:GATAT	375619..375623	388701..388705	IN:377112..387209	0.9531	-	Gypsy	LTR	1862714
7180000027227:857297..864094	motif:TGCA	TSD:GAGAT	857292..857296	864095..864099	IN:858606..862785	0.9779	+	Gypsy	LTR	862775
7180000027233:753688..760522	motif:TGCA	TSD:ATCAC	753683..753687	760523..760527	IN:755001..759210	0.9886	-	Gypsy	LTR	441828
7180000027238:108865..116083	motif:TGCA	TSD:GAGGT	108860..108864	116084..116088	IN:110173..114775	0.9771	+	Gypsy	LTR	894496
7180000027244:131403..138333	motif:TGCA	TSD:GTCAC	131398..131402	138334..138338	IN:132780..136957	0.9753	-	Gypsy	LTR	965996
7180000027244:139980..153073	motif:TGCA	TSD:GTAGT	139975..139979	153074..153078	IN:141469..151583	0.9725	+	Gypsy	LTR	1077571
7180000027259:356005..362753	motif:TGCA	TSD:ATACA	356000..356004	362754..362758	IN:357304..361455	0.9646	+	Gypsy	LTR	1394719
7180000027259:887322..894368	motif:TGCA	TSD:ATAGT	887317..887321	894369..894373	IN:888754..892937	0.9819	+	Gypsy	LTR	704692
7180000027277:601872..612410	motif:TGCA	TSD:ACAAC	601867..601871	612411..612415	IN:604478..609805	0.9663	-	Gypsy	LTR	1326177
7180000027278:383929..391779	motif:TGCA	TSD:AGTTC	383924..383928	391780..391784	IN:385996..389711	0.9285	+	Gypsy	LTR	2890059
7180000027279:798020..804821	motif:TGCA	TSD:TGGAC	798015..798019	804822..804826	IN:799326..803515	0.9855	-	Gypsy	LTR	563154
7180000027283:152383..160001	motif:TGCA	TSD:CAAAG	152378..152382	160002..160006	IN:153977..158406	0.9392	+	Gypsy	LTR	2438703
7180000027296:145867..152610	motif:TGCA	TSD:GCCAC	145862..145866	152611..152615	IN:147181..151297	0.9734	-	Gypsy	LTR	1041660
7180000027303:22649..29545	motif:TGCA	TSD:ATAGG	22644..22648	29546..29550	IN:23983..28209	0.9835	-	Gypsy	LTR	641700
7180000027307:46016..53335	motif:TGCA	TSD:CTCCC	46011..46015	53336..53340	IN:47514..51838	0.9666	+	Gypsy	LTR	1314098
7180000027312:378588..385332	motif:TGCA	TSD:CCTAC	378583..378587	385333..385337	IN:379861..384062	0.9616	+	Gypsy	LTR	1516075
7180000027314:367343..374174	motif:TGCA	TSD:CAGAG	367338..367342	374175..374179	IN:368638..372879	0.9822	-	Gypsy	LTR	692870
7180000027315:396913..403821	motif:TGCA	TSD:TGCAT	396908..396912	403822..403826	IN:398286..402449	0.9614	-	Gypsy	LTR	1524183
7180000027329:76426..83270	motif:TGCA	TSD:CTATC	76421..76425	83271..83275	IN:77745..81950	0.9856	-	Gypsy	LTR	559232
7180000027329:185008..191823	motif:TGCA	TSD:ACAAC	185003..185007	191824..191828	IN:186311..190520	0.9739	-	Gypsy	LTR	1021729
7180000027330:130220..135670	motif:TGCA	TSD:ATTTG	130215..130219	135671..135675	IN:130695..135195	0.9916	-	Gypsy	LTR	324900
7180000027348:12405..19216	motif:TGCA	TSD:GTCAT	12400..12404	19217..19221	IN:13725..17895	0.9713	-	Gypsy	LTR	1125521
7180000027348:206309..211195	motif:TGCA	TSD:ATCCT	206304..206308	211196..211200	IN:207740..209764	0.9972	+	Gypsy	LTR	107894
7180000027362:332054..339063	motif:TGCA	TSD:ATCAA	332049..332053	339064..339068	IN:333463..337654	0.9929	+	Gypsy	LTR	274378
7180000027365:65598..72345	motif:TGCA	TSD:ACAGG	65593..65597	72346..72350	IN:66923..71022	0.994	-	Gypsy	LTR	231697
7180000027367:126715..133574	motif:TGCA	TSD:CCTCC	126710..126714	133575..133579	IN:128007..132282	0.9791	+	Gypsy	LTR	815259
7180000027367:347826..360752	motif:TGCA	TSD:ACTAG	347821..347825	360753..360757	IN:349235..359344	0.9645	+	Gypsy	LTR	1398756
7180000027370:1123..11429	motif:TGCA	TSD:GCGA	1119..1122	11430..11433	IN:3694..8860	0.9864	-	Gypsy	LTR	527878
7180000027370:114090..120855	motif:TGCA	TSD:CTTAT	114085..114089	120856..120860	IN:115399..119546	0.9687	-	Gypsy	LTR	1229688
7180000027372:265056..271784	motif:TGCA	TSD:TTTAG	265051..265055	271785..271789	IN:266374..270465	0.9826	-	Gypsy	LTR	677116
7180000027381:265979..272763	motif:TGCA	TSD:ATTTT	265974..265978	272764..272768	IN:267292..271449	0.965	+	Gypsy	LTR	1378577
7180000027383:190847..197760	motif:TGCA	TSD:GACAC	190842..190846	197761..197765	IN:192239..196368	0.9828	+	Gypsy	LTR	669242
7180000027387:313920..324463	motif:TGCA	TSD:AGGAT	313915..313919	324464..324468	IN:316528..321854	0.9636	+	Gypsy	LTR	1435114
7180000027391:609189..611121	motif:TGCA	TSD:GAGTA	609184..609188	611122..611126	IN:609567..610742	0.9658	+	Gypsy	LTR	1346319
7180000027393:372386..379306	motif:TGCA	TSD:CAATT	372381..372385	379307..379311	IN:373758..377935	0.9898	-	Gypsy	LTR	395000
7180000027394:657380..664291	motif:TGCA	TSD:TGTGT	657375..657379	664292..664296	IN:658761..662911	0.9761	-	Gypsy	LTR	934196
7180000027397:39159..46024	motif:TGCA	TSD:ATAAT	39154..39158	46025..46029	IN:40486..44698	0.9736	-	Gypsy	LTR	1033686
7180000027401:2272..9365	motif:TGCA	TSD:CCTTC	2267..2271	9366..9370	IN:3763..7874	0.9879	+	Gypsy	LTR	469180
7180000027402:630819..637532	motif:TGCA	TSD:ACTCA	630814..630818	637533..637537	IN:632141..636212	0.9879	+	Gypsy	LTR	469180
7180000027403:45670..52897	motif:TGTA	TSD:AACAC	45665..45669	52898..52902	IN:47134..51433	0.9625	+	Gypsy	LTR	1479614
7180000027414:398419..405247	motif:TGCA	TSD:AGAGT	398414..398418	405248..405252	IN:399725..403943	0.9594	+	Gypsy	LTR	1605394
7180000027428:257638..264522	motif:TGCA	TSD:ATACC	257633..257637	264523..264527	IN:258974..263187	0.9858	+	Gypsy	LTR	551390
7180000027443:133000..140124	motif:TGCA	TSD:AATAT	132995..132999	140125..140129	IN:134475..138653	0.9804	-	Gypsy	LTR	763871
7180000027453:1167..7898	motif:TGCA	TSD:ACTGT	1162..1166	7899..7903	IN:2473..6588	0.9741	+	Gypsy	LTR	1013761
7180000027454:85903..91579	motif:TGCA	TSD:GCTTG	85898..85902	91580..91584	IN:86262..91218	0.9834	+	Gypsy	LTR	645633
7180000027479:98311..108628	motif:TGCA	TSD:ATTAA	98306..98310	108629..108633	IN:100880..106058	0.9817	+	Gypsy	LTR	712575
7180000027503:732084..739121	motif:TGCA	TSD:CATAC	732079..732083	739122..739126	IN:733481..737724	0.9807	+	Gypsy	LTR	752026
7180000027506:3044..9923	motif:TGCA	TSD:ATCTT	3039..3043	9924..9928	IN:4374..8590	0.982	-	Gypsy	LTR	700751
7180000027507:177507..184239	motif:TGCA	TSD:AAAGA	177502..177506	184240..184244	IN:178843..182903	0.9791	-	Gypsy	LTR	815259
7180000027510:66295..73096	motif:TGCA	TSD:CTAAG	66290..66294	73097..73101	IN:67622..71768	0.9759	+	Gypsy	LTR	942143
7180000027521:14668..21689	motif:TGCA	TSD:ATATA	14661..14665	21690..21694	IN:16072..20285	0.9786	-	Gypsy	LTR	835048
7180000027528:325491..332299	motif:TGCA	TSD:CATAT	325486..325490	332300..332304	IN:326799..330991	0.9802	-	Gypsy	LTR	771771
7180000027535:79539..92892	motif:TGCA	TSD:ATACC	79534..79538	92893..92897	IN:81037..91392	0.952	-	Gypsy	LTR	1907879
7180000027543:123240..130043	motif:TGCA	TSD:ATGGA	123235..123239	130044..130048	IN:124548..128738	0.9786	+	Gypsy	LTR	835048
7180000027543:631965..642510	motif:TGCA	TSD:GGTTG	631960..631964	642511..642515	IN:634576..639899	0.9728	+	Gypsy	LTR	1065596
7180000027546:104763..111671	motif:TGCA	TSD:CCCTT	104758..104762	111672..111676	IN:106141..110291	0.9645	+	Gypsy	LTR	1398756
7180000027548:23288..30089	motif:TGCA	TSD:GTCAC	23283..23287	30090..30094	IN:24600..28777	0.9817	-	Gypsy	LTR	712575
7180000027554:605915..616514	motif:TGCA	TSD:ACAAC	605910..605914	616515..616519	IN:608633..613797	0.9923	+	Gypsy	LTR	297685
7180000027555:6448..14093	motif:TGCA	TSD:CCTGT	6443..6447	14094..14098	IN:7767..12774	0.9879	+	Gypsy	LTR	469180
7180000027586:541445..548426	motif:TGCA	TSD:GCTAT	541440..541444	548427..548431	IN:542815..547055	0.9832	-	Gypsy	LTR	653501
7180000027588:136573..143440	motif:TGCA	TSD:CCCAC	136568..136572	143441..143445	IN:137889..142120	0.9697	+	Gypsy	LTR	1189579
7180000027597:488403..495226	motif:TGCA	TSD:TCTAT	488398..488402	495227..495231	IN:489725..493903	0.9849	+	Gypsy	LTR	586695
7180000027597:586790..593554	motif:TGCA	TSD:ATAAC	586785..586789	593555..593559	IN:588088..592256	0.9669	-	Gypsy	LTR	1302024
7180000027600:128101..134942	motif:TGCA	TSD:GCACA	128096..128100	134943..134947	IN:129433..133609	0.9962	-	Gypsy	LTR	146525
7180000027606:14423..26826	motif:TGCA	TSD:CCAAG	14418..14422	26827..26831	IN:15921..25328	0.9539	+	Gypsy	LTR	1829911
7180000027619:29303..36714	motif:TGCA	TSD:AACAC	29298..29302	36715..36719	IN:29948..36070	0.9829	+	Gypsy	LTR	665306
7180000027619:144751..151973	motif:TGCA	TSD:TATTC	144746..144750	151974..151978	IN:145397..151327	0.9845	+	Gypsy	LTR	602400
7180000027619:462480..469308	motif:TGCA	TSD:AAGGC	462475..462479	469309..469313	IN:463790..468000	0.9802	+	Gypsy	LTR	771771
7180000027619:540411..547261	motif:TGCA	TSD:TCTAC	540406..540410	547262..547266	IN:541721..545952	0.974	-	Gypsy	LTR	1017745
7180000027627:19070..25822	motif:TGCA	TSD:CACAT	19065..19069	25823..25827	IN:20389..24503	0.9947	-	Gypsy	LTR	204570
7180000027629:54828..61133	motif:TGCA	TSD:GCAAC	54823..54827	61134..61138	IN:56126..59834	0.9639	+	Gypsy	LTR	1422990
7180000027650:112753..119566	motif:TGCA	TSD:GGCAC	112748..112752	119567..119571	IN:114068..118251	0.9696	+	Gypsy	LTR	1193588
7180000027651:266312..273141	motif:TGCA	TSD:AAGAT	266307..266311	273142..273146	IN:267641..271812	0.9857	+	Gypsy	LTR	555311
7180000027663:443190..455429	motif:TGCA	TSD:TCTAT	443185..443189	455430..455434	IN:444273..454346	0.9899	+	Gypsy	LTR	391101
7180000027675:283285..292513	motif:TGCA	TSD:CATGA	283280..283284	292514..292518	IN:285342..290458	0.9291	+	Gypsy	LTR	2864562
7180000027681:19886..25244	motif:TGCA	TSD:AACTA	19881..19885	25245..25249	IN:20268..24862	0.9791	+	Gypsy	LTR	815259
7180000027693:3394..12674	motif:TGCA	TSD:ATT	3391..3393	12675..12677	IN:4195..11877	0.9209	-	Gypsy	LTR	3214994
7180000027693:75454..82476	motif:TGCA	TSD:CTCGC	75449..75453	82477..82481	IN:76867..81063	0.9858	-	Gypsy	LTR	551390
7180000027693:235306..242132	motif:TGCA	TSD:GTAAC	235301..235305	242133..242137	IN:236616..240821	0.9786	+	Gypsy	LTR	835048
7180000027698:130712..141270	motif:TGCA	TSD:CATAC	130707..130711	141271..141275	IN:133326..138653	0.9767	-	Gypsy	LTR	910369
7180000027702:131594..138525	motif:TACA	TSD:GTTAG	131589..131593	138526..138530	IN:134201..135918	0.9828	-	Gypsy	LTR	669242
7180000027711:217709..223087	motif:TGCA	TSD:GAACT	217704..217708	223088..223092	IN:218051..222747	0.9854	+	Gypsy	LTR	567076
7180000027721:301878..311734	motif:TGCA	TSD:CTCAC	301870..301874	311735..311739	IN:303377..310233	0.9079	-	Gypsy	LTR	3779431
7180000027725:162496..173036	motif:TGCA	TSD:CCAAC	162491..162495	173037..173041	IN:165105..170427	0.9701	+	Gypsy	LTR	1173551
7180000027726:63736..70581	motif:TGCA	TSD:GCTAG	63731..63735	70582..70586	IN:65070..69246	0.9925	+	Gypsy	LTR	289914
7180000027726:87145..89326	motif:TGGA	TSD:GGTTG	87140..87144	89327..89331	IN:87483..88987	0.9118	+	Gypsy	LTR	3608937
7180000027726:120382..130919	motif:TACA	TSD:CCAGC	120377..120381	130920..130924	IN:122988..128313	0.9862	+	Gypsy	LTR	535713
7180000027731:219747..228392	motif:TGCA	TSD:ATAAG	219742..219746	228393..228397	IN:222143..225996	0.9604	?	Gypsy	LTR	1564760
7180000027732:356616..363478	motif:TGCA	TSD:ATACT	356611..356615	363479..363483	IN:357930..362162	0.975	-	Gypsy	LTR	977929
7180000027733:44045..51032	motif:TGCA	TSD:ATATA	44040..44044	51033..51037	IN:45439..49640	0.9671	+	Gypsy	LTR	1293978
7180000027734:614638..622104	motif:TGCA	TSD:CCATT	614633..614637	622105..622109	IN:615283..621459	0.9907	+	Gypsy	LTR	359929
7180000027758:49575..61334	motif:TGCA	TSD:CCTGT	49570..49574	61335..61339	IN:51083..59829	0.9384	+	Gypsy	LTR	2472206
7180000027761:95793..109090	motif:TGCA	TSD:GTAAA	95788..95792	109091..109095	IN:97370..107512	0.9867	+	Gypsy	LTR	516128
7180000027776:133366..145616	motif:TGCA	TSD:GTATC	133361..133365	145617..145621	IN:134011..144971	0.9783	+	Gypsy	LTR	846928
7180000027784:65038..71922	motif:TGCA	TSD:ACTAC	65033..65037	71923..71927	IN:66386..70575	0.9889	+	Gypsy	LTR	430114
7180000027800:54470..61321	motif:TGCA	TSD:CCACA	54465..54469	61322..61326	IN:55798..59993	0.9864	+	Gypsy	LTR	527878
7180000027806:220144..233008	motif:TGCA	TSD:GCTAG	220139..220143	233009..233013	IN:221536..231617	0.9849	-	Gypsy	LTR	586695
7180000027814:167035..173888	motif:TGCA	TSD:ACATT	167030..167034	173889..173893	IN:168422..172500	0.9856	+	Gypsy	LTR	559232
7180000027820:3052..10059	motif:TGCA	TSD:AAGAT	3047..3051	10060..10064	IN:4453..8655	0.9637	-	Gypsy	LTR	1431072
7180000027827:357367..364147	motif:TGCA	TSD:TCCCT	357362..357366	364148..364152	IN:358675..362842	0.9802	+	Gypsy	LTR	771771
7180000027827:442787..449628	motif:TGCA	TSD:GTACT	442782..442786	449629..449633	IN:444099..448316	0.9772	-	Gypsy	LTR	890529
7180000027832:228714..235512	motif:TGCA	TSD:GATAT	228709..228713	235513..235517	IN:229996..234230	0.968	-	Gypsy	LTR	1257797
7180000027832:363939..370744	motif:TGCA	TSD:CTAGT	363934..363938	370745..370749	IN:365247..369436	0.9885	+	Gypsy	LTR	445734
7180000027844:279877..287283	motif:TGCA	TSD:TCCTG	279872..279876	287284..287288	IN:280521..286638	0.983	+	Gypsy	LTR	661370
7180000027848:185509..193021	motif:TGCA	TSD:GCTAT	185504..185508	193022..193026	IN:186153..192376	0.9566	+	Gypsy	LTR	1719475
7180000027867:38064..45598	motif:TGCA	TSD:TACCA	38059..38063	45599..45603	IN:38685..44977	0.9582	+	Gypsy	LTR	1654231
7180000027867:78395..85883	motif:TGCA	TSD:GATAG	78390..78394	85884..85888	IN:79042..85235	0.9815	+	Gypsy	LTR	720461
7180000027869:111413..126085	motif:TGCA	TSD:CACAT	111408..111412	126086..126090	IN:112830..124669	0.9929	-	Gypsy	LTR	274378
7180000027869:459453..466312	motif:TGCA	TSD:ATAGT	459448..459452	466313..466317	IN:460832..464933	0.9761	+	Gypsy	LTR	934196
7180000027874:90555..98072	motif:TGCA	TSD:CTAAT	90550..90554	98073..98077	IN:91201..97426	0.983	-	Gypsy	LTR	661370
7180000027874:99999..107010	motif:TGCA	TSD:ATATG	99994..99998	107011..107015	IN:101400..105607	0.9786	+	Gypsy	LTR	835048
7180000027874:203043..209845	motif:TGCA	TSD:GCGGT	203038..203042	209846..209850	IN:204374..208513	0.9797	+	Gypsy	LTR	791530
7180000027874:403347..413648	motif:TGCA	TSD:CCAAT	403342..403346	413649..413653	IN:405915..411081	0.9969	+	Gypsy	LTR	119478
7180000027877:182138..189171	motif:TGCA	TSD:AAAGG	182133..182137	189172..189176	IN:183540..187770	0.9679	+	Gypsy	LTR	1261815
7180000027884:22316..29169	motif:TGCA	TSD:ACGAA	22311..22315	29170..29174	IN:23619..27867	0.9801	-	Gypsy	LTR	775722
7180000027893:247326..257869	motif:TGCA	TSD:AAACC	247321..247325	257870..257874	IN:249934..255261	0.9778	+	Gypsy	LTR	866738
7180000027896:161257..168117	motif:TGCA	TSD:CTAGC	161252..161256	168118..168122	IN:162573..166802	0.9871	+	Gypsy	LTR	500470
7180000027917:100493..110249	motif:TGCA	TSD:CTCAG	100488..100492	110250..110254	IN:102007..108737	0.9248	-	Gypsy	LTR	3047794
7180000027935:8349..15141	motif:TGCA	TSD:ACCAG	8344..8348	15142..15146	IN:9673..13817	0.9774	+	Gypsy	LTR	882596
7180000027943:160074..167761	motif:TGCA	TSD:ACTCA	160069..160073	167762..167766	IN:161670..166164	0.9249	+	Gypsy	LTR	3043519
7180000027946:5040..11898	motif:TGCA	TSD:CCCGT	5035..5039	11899..11903	IN:6353..10585	0.9863	-	Gypsy	LTR	531795
7180000027948:32269..39124	motif:TGCA	TSD:TACAT	32264..32268	39125..39129	IN:33577..37816	0.9817	-	Gypsy	LTR	712575
7180000027976:589665..603518	motif:TGCA	TSD:GTACC	589660..589664	603519..603523	IN:590988..602196	0.9735	+	Gypsy	LTR	1037673
7180000027986:385029..394215	motif:TGCA	TSD:ATTAA	385024..385028	394216..394220	IN:387100..392146	0.9103	+	Gypsy	LTR	3674392
7180000027990:14939..21807	motif:TGCA	TSD:ACAGC	14934..14938	21808..21812	IN:16248..20499	0.9802	+	Gypsy	LTR	771771
7180000027992:105317..118437	motif:TGCA	TSD:ACAGG	105312..105316	118438..118442	IN:106720..117034	0.9359	-	Gypsy	LTR	2577155
7180000028011:271588..284463	motif:TGCA	TSD:GTACC	271583..271587	284464..284468	IN:272980..283070	0.9785	-	Gypsy	LTR	839007
7180000028016:44955..51966	motif:TGCA	TSD:CTACT	44950..44954	51967..51971	IN:46366..50555	0.9717	-	Gypsy	LTR	1109529
7180000028016:308990..315831	motif:TGCA	TSD:ATGAC	308985..308989	315832..315836	IN:310306..314514	0.9879	+	Gypsy	LTR	469180
7180000028029:199918..206735	motif:TGCA	TSD:ACTAT	199913..199917	206736..206740	IN:201229..205424	0.9764	-	Gypsy	LTR	922280
7180000028031:29320..36089	motif:TGCA	TSD:ACCCT	29315..29319	36090..36094	IN:30624..34786	0.9571	+	Gypsy	LTR	1699070
7180000028046:484063..498026	motif:TGCA	TSD:ACAAC	484058..484062	498027..498031	IN:485455..496633	0.9957	?	Gypsy	LTR	165861
7180000028050:175970..181414	motif:TGCA	TSD:CAATG	175965..175969	181415..181419	IN:176437..180947	1	-	Gypsy	LTR	0
7180000028051:406906..412820	motif:TGCA	TSD:CTTAT	406901..406905	412821..412825	IN:408304..411422	0.9786	-	Gypsy	LTR	835048
7180000028055:92874..105783	motif:TGCA	TSD:CCTAT	92869..92873	105784..105788	IN:94263..104394	0.9957	-	Gypsy	LTR	165861
7180000028063:90431..100095	motif:TGCA	TSD:ACAGC	90426..90430	100096..100100	IN:91737..98788	0.9901	-	Gypsy	LTR	383305
7180000028066:334402..341565	motif:TGCA	TSD:ATTAT	334397..334401	341566..341570	IN:335913..340052	0.9815	+	Gypsy	LTR	720461
7180000028068:113398..120186	motif:TGCA	TSD:CTTAG	113393..113397	120187..120191	IN:114702..118882	0.9671	+	Gypsy	LTR	1293978
7180000028072:357459..367332	motif:TGCA	TSD:GGAG	357455..357458	367333..367336	IN:357713..367080	0.8867	-	Gypsy	LTR	4724268
7180000028077:65619..76800	motif:TGCA	TSD:GCTCT	65614..65618	76801..76805	IN:68477..73942	0.9654	+	Gypsy	LTR	1362444
7180000028080:113546..120341	motif:TGCA	TSD:ATACC	113541..113545	120342..120346	IN:114860..119028	0.9802	+	Gypsy	LTR	771771
7180000028087:106311..113163	motif:TGCA	TSD:AGTAT	106306..106310	113164..113168	IN:107631..111844	0.9736	+	Gypsy	LTR	1033686
7180000028088:435746..442531	motif:TGCA	TSD:AAGTG	435741..435745	442532..442536	IN:437068..441209	0.9856	+	Gypsy	LTR	559232
7180000028094:105328..112596	motif:TGCA	TSD:ATTAG	105323..105327	112597..112601	IN:106794..111131	0.9714	-	Gypsy	LTR	1121522
7180000028097:177415..190514	motif:TGCA	TSD:ATACC	177410..177414	190515..190519	IN:178898..189029	0.9502	+	Gypsy	LTR	1981938
7180000028097:261053..267740	motif:TGCA	TSD:ATTCC	261048..261052	267741..267745	IN:262329..266463	0.9757	-	Gypsy	LTR	950091
7180000028098:118827..125681	motif:TGCA	TSD:ATAAG	118822..118826	125682..125686	IN:120158..124351	0.9715	+	Gypsy	LTR	1117524
7180000028107:185121..192157	motif:TGCA	TSD:TGATG	185116..185120	192158..192162	IN:185766..191512	0.983	+	Gypsy	LTR	661370
7180000028112:290104..296933	motif:TGCA	TSD:ATGAC	290099..290103	296934..296938	IN:291416..295621	0.9871	+	Gypsy	LTR	500470
7180000028117:94613..102061	motif:TGCA	TSD:CTAGC	94608..94612	102062..102066	IN:95256..101415	0.9768	+	Gypsy	LTR	906400
7180000028132:105973..112787	motif:TGCA	TSD:GGGGT	105968..105972	112788..112792	IN:107286..111475	0.9764	-	Gypsy	LTR	922280
7180000028156:104839..111111	motif:TGCA	TSD:ACCGC	104834..104838	111112..111116	IN:105233..110717	0.9264	-	Gypsy	LTR	2979479
7180000028156:455750..466056	motif:TGCA	TSD:TGCTG	455745..455749	466057..466061	IN:458318..463486	0.9841	+	Gypsy	LTR	618114
7180000028158:1746..8494	motif:TGCA	TSD:CTGGT	1741..1745	8495..8499	IN:3089..7153	0.9881	-	Gypsy	LTR	461362
7180000028164:185118..191980	motif:TGCA	TSD:ATATT	185113..185117	191981..191985	IN:186486..190612	0.9693	-	Gypsy	LTR	1205616
7180000028173:119989..130044	motif:TGCA	TSD:TTCAT	119984..119988	130045..130049	IN:122555..127478	0.9724	+	Gypsy	LTR	1081564
7180000028176:191948..198692	motif:TGCA	TSD:CTTAT	191943..191947	198693..198697	IN:193251..197389	0.9678	-	Gypsy	LTR	1265833
7180000028182:320753..327573	motif:TGCA	TSD:AGTAG	320748..320752	327574..327578	IN:322072..326253	0.9833	-	Gypsy	LTR	649567
7180000028184:264721..274886	motif:TGCA	TSD:GTTTA	264716..264720	274887..274891	IN:267581..272027	0.9308	+	Gypsy	LTR	2792441
7180000028194:80441..90317	motif:TGCA	TSD:AGGAT	80436..80440	90318..90322	IN:80558..90200	0.9661	+	Gypsy	LTR	1334232
7180000028204:93096..99845	motif:TGCA	TSD:GTAAG	93091..93095	99846..99850	IN:94412..98527	0.9932	+	Gypsy	LTR	262731
7180000028206:9216..15811	motif:TGCA	TSD:TTTTT	9211..9215	15813..15817	IN:9860..15167	0.9892	-	Gypsy	LTR	418404
7180000028206:79595..87022	motif:TGCA	TSD:AAAAA	79589..79593	87024..87028	IN:80240..86378	0.9752	+	Gypsy	LTR	969973
7180000028235:538529..549856	motif:TGCA	TSD:ATCCT	538524..538528	549857..549861	IN:540003..548382	0.9803	-	Gypsy	LTR	767821
7180000028237:3406..10197	motif:TGCA	TSD:ATTAT	3401..3405	10198..10202	IN:4736..8867	0.9737	+	Gypsy	LTR	1029700
7180000028251:300384..313454	motif:TGCA	TSD:TTCTT	300379..300383	313455..313459	IN:301865..311971	0.9589	-	Gypsy	LTR	1625733
7180000028254:89434..96288	motif:TGCA	TSD:ACCAA	89429..89433	96289..96293	IN:90736..94987	0.967	-	Gypsy	LTR	1298001
7180000028257:187457..194281	motif:TGCA	TSD:GTGGT	187452..187456	194282..194286	IN:188763..192974	0.9939	+	Gypsy	LTR	235575
7180000028263:87373..94191	motif:TGCA	TSD:ATCCT	87368..87372	94192..94196	IN:88689..92872	0.9788	+	Gypsy	LTR	827131
7180000028263:392932..399730	motif:TGCA	TSD:AAAGG	392927..392931	399731..399735	IN:394252..398414	0.9728	+	Gypsy	LTR	1065596
7180000028266:10942..18398	motif:TGCA	TSD:CTAAT	10937..10941	18399..18403	IN:11586..17753	0.9767	+	Gypsy	LTR	910369
7180000028274:142705..149526	motif:TGCA	TSD:ATGGT	142700..142704	149527..149531	IN:143997..148233	0.9791	-	Gypsy	LTR	815259
7180000028298:62926..69800	motif:TGCA	TSD:CTGAC	62921..62925	69801..69805	IN:64258..68471	0.9752	-	Gypsy	LTR	969973
7180000028301:35013..42483	motif:TGCA	TSD:GAACC	35008..35012	42484..42488	IN:35659..41837	0.9907	-	Gypsy	LTR	359929
7180000028303:372489..379244	motif:TGCA	TSD:ACTAT	372484..372488	379245..379249	IN:373817..377916	0.994	+	Gypsy	LTR	231697
7180000028319:94922..110223	motif:TGCA	TSD:ATCAT	94917..94921	110224..110228	IN:96172..108974	0.9489	-	Gypsy	LTR	2035544
7180000028320:323500..330247	motif:TGCA	TSD:CTTCT	323495..323499	330248..330252	IN:324833..328916	0.997	+	Gypsy	LTR	115616
7180000028347:163616..168970	motif:TGCA	TSD:AAGTG	163611..163615	168971..168975	IN:163996..168591	0.9843	+	Gypsy	LTR	610256
7180000028350:32518..39995	motif:TGCA	TSD:TGTGC	32513..32517	39996..40000	IN:33161..39351	0.9907	+	Gypsy	LTR	359929
7180000028351:212717..215528	motif:TGCA	TSD:CACCG	212712..212716	215529..215533	IN:213055..215189	0.9265	-	Gypsy	LTR	2975214
7180000028355:369901..376778	motif:TGCA	TSD:CCCAC	369896..369900	376779..376783	IN:371230..375448	0.9722	-	Gypsy	LTR	1089551
7180000028385:11667..18604	motif:TGCA	TSD:ATATC	11662..11666	18605..18609	IN:12986..17285	0.9818	-	Gypsy	LTR	708633
7180000028385:66478..79012	motif:TGCA	TSD:GCTCC	66473..66477	79013..79017	IN:67977..77512	0.9407	+	Gypsy	LTR	2375989
7180000028393:422988..429797	motif:TGCA	TSD:TACAT	422983..422987	429798..429802	IN:424303..428482	0.978	-	Gypsy	LTR	858812
7180000028404:267550..274348	motif:TGCA	TSD:AAAGT	267545..267549	274349..274353	IN:268859..273035	0.9756	-	Gypsy	LTR	954067
7180000028409:211461..218231	motif:TGCA	TSD:GAGCT	211456..211460	218232..218236	IN:212775..216918	0.9741	-	Gypsy	LTR	1013761
7180000028422:1787..12081	motif:TGCA	TSD:AAATG	1782..1786	12082..12086	IN:4356..9511	0.9949	+	Gypsy	LTR	196824
7180000028425:106409..113242	motif:TGCA	TSD:CATTA	106404..106408	113243..113247	IN:107727..111926	0.9879	-	Gypsy	LTR	469180
7180000028437:109997..116828	motif:TGCA	TSD:CTACG	109992..109996	116829..116833	IN:111308..115518	0.9878	-	Gypsy	LTR	473089
7180000028456:194355..201387	motif:TGCA	TSD:ACGAC	194350..194354	201388..201392	IN:195767..199976	0.9767	-	Gypsy	LTR	910369
7180000028480:160793..167530	motif:TGCA	TSD:CCTAC	160788..160792	167531..167535	IN:162097..166230	0.9617	-	Gypsy	LTR	1512021
7180000028484:305537..312289	motif:TGCA	TSD:GCGAT	305532..305536	312290..312294	IN:306852..310974	0.9985	+	Gypsy	LTR	57750
7180000028502:73368..80146	motif:TGCA	TSD:AGCTC	73363..73367	80147..80151	IN:74697..78819	0.9812	-	Gypsy	LTR	732294
7180000028506:376499..389568	motif:TGCA	TSD:AGC	376496..376498	389569..389571	IN:377507..388562	0.9017	-	Gypsy	LTR	4052564
7180000028512:99836..107359	motif:TGCA	TSD:GAAGA	99831..99835	107360..107364	IN:100480..106714	0.9768	+	Gypsy	LTR	906400
7180000028513:159155..166005	motif:TGCA	TSD:CCAGC	159150..159154	166006..166010	IN:160471..164688	0.9818	+	Gypsy	LTR	708633
7180000028528:24943..31761	motif:TGCA	TSD:ATCTC	24938..24942	31762..31766	IN:26253..30456	0.9748	-	Gypsy	LTR	985888
7180000028530:32032..42570	motif:TGCA	TSD:ATTTA	32027..32031	42571..42575	IN:34639..39963	0.9712	+	Gypsy	LTR	1129521
7180000028530:146654..153541	motif:TGCA	TSD:GGTAT	146649..146653	153542..153546	IN:147970..152224	0.9674	+	Gypsy	LTR	1281913
7180000028542:91344..101646	motif:TGCA	TSD:CTCAA	91339..91343	101647..101651	IN:93913..99076	0.9642	+	Gypsy	LTR	1410870
7180000028543:1142510..1147577	motif:TATA	TSD:ACCTC	1142505..1142509	1147578..1147582	IN:1143386..1146700	0.9431	-	Gypsy	LTR	2275930
7180000028545:322228..329078	motif:TGCA	TSD:ATTTC	322223..322227	329079..329083	IN:323544..327763	0.9833	+	Gypsy	LTR	649567
7180000028553:210714..217493	motif:TGCA	TSD:CTAAC	210709..210713	217494..217498	IN:212014..216193	0.9815	-	Gypsy	LTR	720461
7180000028571:128242..135053	motif:TGCA	TSD:GACGT	128237..128241	135054..135058	IN:129570..133726	0.9985	+	Gypsy	LTR	57750
7180000028573:409639..416692	motif:TGCA	TSD:GTATT	409634..409638	416693..416697	IN:410954..415378	0.981	+	Gypsy	LTR	740185
7180000028580:322839..329634	motif:TGCA	TSD:GTCAC	322834..322838	329635..329639	IN:324172..328302	0.9872	+	Gypsy	LTR	496557
7180000028582:44553..54861	motif:TGCA	TSD:CTACC	44548..44552	54862..54866	IN:47123..52293	0.9914	-	Gypsy	LTR	332680
7180000028610:68447..75248	motif:TGCA	TSD:AACAC	68442..68446	75249..75253	IN:69767..73927	0.9917	+	Gypsy	LTR	321010
7180000028611:188290..193631	motif:TGCA	TSD:CTTTA	188285..188289	193632..193636	IN:188681..193251	0.9591	+	Gypsy	LTR	1617596
7180000028635:101563..108372	motif:TGCA	TSD:CTCAT	101558..101562	108373..108377	IN:102904..107030	0.9777	-	Gypsy	LTR	870702
7180000028643:123640..133942	motif:TGCA	TSD:GGGCC	123635..123639	133943..133947	IN:126208..131374	0.9918	-	Gypsy	LTR	317121
7180000028647:54288..64035	motif:TGCA	TSD:TCCTC	54283..54287	64036..64040	IN:55784..62537	0.9226	-	Gypsy	LTR	3141993
7180000028663:203135..215909	motif:TGCA	TSD:GCAGG	203130..203134	215910..215914	IN:204530..214516	0.9685	-	Gypsy	LTR	1237716
7180000028716:22978..32467	motif:TGCA	TSD:GAATT	22973..22977	32468..32472	IN:24312..31132	0.988	-	Gypsy	LTR	465271
7180000028719:124176..130996	motif:TGCA	TSD:CTAGG	124171..124175	130997..131001	IN:125487..129689	0.9817	-	Gypsy	LTR	712575
7180000028729:151991..159258	motif:TGCA	TSD:TTGGT	151986..151990	159259..159263	IN:153491..157757	0.9688	-	Gypsy	LTR	1225675
7180000028730:34721..41684	motif:TGCA	TSD:ATGAT	34716..34720	41685..41689	IN:36131..40275	0.9809	-	Gypsy	LTR	744131
7180000028731:21276..28436	motif:TGCA	TSD:ACTTG	21271..21275	28437..28441	IN:23843..25868	0.9961	-	Gypsy	LTR	150391
7180000028749:353755..360725	motif:TGCA	TSD:AGTAG	353750..353754	360726..360730	IN:355161..359319	0.9709	-	Gypsy	LTR	1141522
7180000028769:15135..22115	motif:TGCA	TSD:GTTCC	15130..15134	22116..22120	IN:16464..20787	0.9812	+	Gypsy	LTR	732294
7180000028792:531649..537499	motif:TGCA	TSD:GCAAC	531644..531648	537500..537504	IN:531978..537170	0.9757	+	Gypsy	LTR	950091
7180000028795:291533..298350	motif:TGCA	TSD:ATAAC	291528..291532	298351..298355	IN:292831..297051	0.9777	-	Gypsy	LTR	870702
7180000028805:5053..11871	motif:TGCA	TSD:CTCCC	5048..5052	11872..11876	IN:6374..10553	0.9735	+	Gypsy	LTR	1037673
7180000028832:26037..32984	motif:TGCA	TSD:CTAGC	26032..26036	32985..32989	IN:27416..31605	0.9724	-	Gypsy	LTR	1081564
7180000028834:412646..419794	motif:TGCA	TSD:ACTTT	412641..412645	419795..419799	IN:413735..418705	0.9826	-	Gypsy	LTR	677116
7180000028835:94751..101526	motif:TGCA	TSD:GCAAG	94746..94750	101527..101531	IN:96052..100223	0.9839	-	Gypsy	LTR	625974
7180000028840:118226..125313	motif:TGCA	TSD:ATAGT	118221..118225	125314..125318	IN:119666..123874	0.9792	+	Gypsy	LTR	811303
7180000028858:116611..129011	motif:TGCA	TSD:ATTTA	116606..116610	129012..129016	IN:118096..127526	0.9771	-	Gypsy	LTR	894496
7180000028904:121817..128661	motif:TGCA	TSD:TGCCA	121812..121816	128662..128666	IN:123120..127358	0.9831	-	Gypsy	LTR	657435
7180000028906:300601..307456	motif:TGCA	TSD:ACTTG	300596..300600	307457..307461	IN:301915..306141	0.9825	+	Gypsy	LTR	681054
7180000028907:61679..68512	motif:TGCA	TSD:CCACC	61674..61678	68513..68517	IN:63008..67181	0.9947	-	Gypsy	LTR	204570
7180000028910:315645..322428	motif:TGCA	TSD:GTAGT	315640..315644	322429..322433	IN:316966..321107	0.9788	+	Gypsy	LTR	827131
7180000028910:409485..416206	motif:TGCA	TSD:CCAGG	409480..409484	416207..416211	IN:410802..414889	0.981	-	Gypsy	LTR	740185
7180000028910:480802..487879	motif:TGCA	TSD:ATAAC	480797..480801	487880..487884	IN:482253..486426	0.9698	+	Gypsy	LTR	1185571
7180000028928:86834..99795	motif:TGCA	TSD:CGTAT	86829..86833	99796..99800	IN:88228..98401	0.9914	+	Gypsy	LTR	332680
7180000028929:108091..121098	motif:TGCA	TSD:ATATC	108086..108090	121099..121103	IN:108233..120956	0.993	-	Gypsy	LTR	270495
7180000028931:252..7126	motif:TGCA	TSD:GCCCG	247..251	7127..7131	IN:1599..5780	0.9926	-	Gypsy	LTR	286029
7180000028933:239394..246266	motif:TGCA	TSD:GGAGT	239389..239393	246267..246271	IN:240720..244940	0.9789	-	Gypsy	LTR	823173
7180000028957:205988..207451	motif:TGCA	TSD:CCACC	205983..205987	207452..207456	IN:206346..207094	0.9832	-	Gypsy	LTR	653501
7180000028959:86340..93191	motif:TGCA	TSD:GTTAT	86335..86339	93192..93196	IN:87665..91865	0.9759	+	Gypsy	LTR	942143
7180000028963:39125..50474	motif:TGCA	TSD:GGTCG	39120..39124	50475..50479	IN:42016..47583	0.9561	-	Gypsy	LTR	1739894
7180000028965:110693..117405	motif:TGCA	TSD:CTTAT	110688..110692	117406..117410	IN:111987..116111	0.9537	-	Gypsy	LTR	1838108
7180000028966:159687..169059	motif:TGCA	TSD:AAGAT	159682..159686	169060..169064	IN:161854..166890	0.9124	+	Gypsy	LTR	3582796
7180000029005:205894..212667	motif:TGCA	TSD:GTACC	205889..205893	212668..212672	IN:207199..211362	0.9686	+	Gypsy	LTR	1233702
7180000029008:417568..424408	motif:TGCA	TSD:CCTGT	417563..417567	424409..424413	IN:418872..423105	0.9793	-	Gypsy	LTR	807347
7180000029008:469066..475958	motif:TGCA	TSD:CCCAC	469061..469065	475959..475963	IN:470394..474629	0.9865	-	Gypsy	LTR	523961
7180000029024:15643..28174	motif:TGCA	TSD:CCACC	15638..15642	28175..28179	IN:17200..26618	0.955	-	Gypsy	LTR	1784867
7180000029134:66025..72845	motif:TGCA	TSD:CATAC	66020..66024	72846..72850	IN:67338..71533	0.9749	+	Gypsy	LTR	981908
7180000029142:49479..56259	motif:TGCA	TSD:GTTCC	49474..49478	56260..56264	IN:50800..54936	0.9887	+	Gypsy	LTR	437923
7180000029183:200988..207849	motif:TGCA	TSD:CTTAC	200983..200987	207850..207854	IN:202301..206535	0.9764	-	Gypsy	LTR	922280
7180000029193:139727..152868	motif:TGCA	TSD:GTCAT	139722..139726	152869..152873	IN:141221..151374	0.9746	+	Gypsy	LTR	993849
7180000029216:320095..329706	motif:TGCA	TSD:TCCTC	320090..320094	329707..329711	IN:322340..327460	0.9136	-	Gypsy	LTR	3530586
7180000029242:24955..35248	motif:TGCA	TSD:TATTT	24950..24954	35249..35253	IN:27524..32679	0.9969	+	Gypsy	LTR	119478
7180000029246:3741..10588	motif:TGCA	TSD:GTTAC	3736..3740	10589..10593	IN:5051..9278	0.9786	-	Gypsy	LTR	835048
7180000029250:2614..9620	motif:TGCA	TSD:ATTAC	2609..2613	9621..9625	IN:4012..8221	0.98	-	Gypsy	LTR	779673
7180000029261:99345..102171	motif:TGCA	TSD:CCCAA	99340..99344	102172..102176	IN:99684..101832	0.9971	+	Gypsy	LTR	111755
7180000029265:70056..77108	motif:TGCA	TSD:CTAAC	70051..70055	77109..77113	IN:71460..75704	0.9616	-	Gypsy	LTR	1516075
7180000029268:74867..81702	motif:TGCA	TSD:AAGAG	74862..74866	81703..81707	IN:76169..80399	0.9747	+	Gypsy	LTR	989868
7180000029272:178407..185160	motif:TGCA	TSD:AGGAG	178402..178406	185161..185165	IN:179712..183855	0.9694	+	Gypsy	LTR	1201606
7180000029276:12812..19656	motif:TGCA	TSD:CTACT	12807..12811	19657..19661	IN:14118..18350	0.974	+	Gypsy	LTR	1017745
7180000029290:148175..154971	motif:TGCA	TSD:GGAGT	148170..148174	154972..154976	IN:149480..153664	0.9862	-	Gypsy	LTR	535713
7180000029296:27642..34404	motif:TGCA	TSD:CTCAT	27637..27641	34405..34409	IN:28941..33102	0.9678	+	Gypsy	LTR	1265833
7180000029301:283579..290394	motif:TGCA	TSD:AGAAG	283574..283578	290395..290399	IN:284883..289090	0.9732	-	Gypsy	LTR	1049636
7180000029324:134573..141421	motif:TGCA	TSD:ATGAA	134568..134572	141422..141426	IN:135901..140092	0.9985	-	Gypsy	LTR	57750
7180000029325:75430..82251	motif:TGCA	TSD:CCCAC	75425..75429	82252..82256	IN:76738..80943	0.9908	+	Gypsy	LTR	356034
7180000029326:3728..10600	motif:TGCA	TSD:AAC	3725..3727	10601..10603	IN:5056..9272	0.9819	+	Gypsy	LTR	704692
7180000029331:353917..367188	motif:TGCA	TSD:ATAAC	353912..353916	367189..367193	IN:355415..365687	0.9401	-	Gypsy	LTR	2401058
7180000029332:97666..104886	motif:TGCA	TSD:GTTCC	97661..97665	104887..104891	IN:99196..103359	0.9562	-	Gypsy	LTR	1735809
7180000029334:150398..159579	motif:TGCA	TSD:AACAT	150393..150397	159580..159584	IN:152462..157514	0.925	+	Gypsy	LTR	3039246
7180000029358:327209..333965	motif:TGCA	TSD:CACAT	327204..327208	333966..333970	IN:328497..332677	0.9659	+	Gypsy	LTR	1342290
7180000029360:105789..112539	motif:TGCA	TSD:CCTGT	105784..105788	112540..112544	IN:107094..111231	0.974	+	Gypsy	LTR	1017745
7180000029362:238350..251396	motif:TGCA	TSD:AAAAG	238345..238349	251397..251401	IN:239820..249925	0.964	+	Gypsy	LTR	1418949
7180000029373:167138..173880	motif:TGCA	TSD:ACTAT	167133..167137	173881..173885	IN:168455..172563	0.9924	+	Gypsy	LTR	293799
7180000029387:127989..136909	motif:TGCA	TSD:GGGAT	127984..127988	136910..136914	IN:129934..134965	0.9533	+	Gypsy	LTR	1854510
7180000029390:224549..231748	motif:TGCA	TSD:ATGGT	224544..224548	231749..231753	IN:226011..230285	0.9578	+	Gypsy	LTR	1670528
7180000029392:214384..221131	motif:TGCA	TSD:ATCAT	214379..214383	221132..221136	IN:215717..219799	0.9963	+	Gypsy	LTR	142660
7180000029392:260646..267489	motif:TGCA	TSD:ATTGT	260641..260645	267490..267494	IN:261962..266173	0.9658	+	Gypsy	LTR	1346319
7180000029401:164719..171461	motif:TGCA	TSD:GACAT	164714..164718	171462..171466	IN:166015..170165	0.9776	+	Gypsy	LTR	874666
7180000029406:133208..140069	motif:TGCA	TSD:ACCGC	133203..133207	140070..140074	IN:134521..138754	0.9742	-	Gypsy	LTR	1009777
7180000029416:33956..40786	motif:TGGA	TSD:AACTC	33951..33955	40787..40791	IN:35254..39488	0.9784	+	Gypsy	LTR	842967
7180000029418:106194..112968	motif:TGCA	TSD:ATAAT	106189..106193	112969..112973	IN:107511..111652	0.9742	+	Gypsy	LTR	1009777
7180000029429:8286..15191	motif:TGCA	TSD:CCCGA	8281..8285	15192..15196	IN:9615..13862	0.9827	+	Gypsy	LTR	673179
7180000029442:66323..73074	motif:TGCA	TSD:TCCCT	66318..66322	73075..73079	IN:67626..71769	0.9801	+	Gypsy	LTR	775722
7180000029482:224028..230817	motif:TGCA	TSD:GTCCA	224023..224027	230818..230822	IN:225337..229508	0.9786	+	Gypsy	LTR	835048
7180000029492:378711..389002	motif:TGCA	TSD:TTTCT	378706..378710	389003..389007	IN:381280..386434	0.9922	+	Gypsy	LTR	301571
7180000029496:270496..277311	motif:TGCA	TSD:GGTAT	270491..270495	277312..277316	IN:271826..275984	0.973	+	Gypsy	LTR	1057615
7180000029515:10674..16171	motif:TGCA	TSD:ATAAC	10669..10673	16172..16176	IN:12084..14762	0.9816	+	Gypsy	LTR	716518
7180000029519:190961..197732	motif:TGCA	TSD:AGCTT	190956..190960	197733..197737	IN:192277..196413	0.9689	-	Gypsy	LTR	1221662
7180000029521:25142..38485	motif:TGCA	TSD:ATGAT	25137..25141	38486..38490	IN:26635..36990	0.9466	-	Gypsy	LTR	2130630
7180000029532:278577..291437	motif:TGCA	TSD:CTTAC	278572..278576	291438..291442	IN:279964..290051	0.9755	+	Gypsy	LTR	958042
7180000029540:44526..51360	motif:TGCA	TSD:TTGCT	44521..44525	51361..51365	IN:45857..50029	0.9932	+	Gypsy	LTR	262731
7180000029540:57981..67593	motif:TGCA	TSD:AGTTC	57976..57980	67594..67598	IN:60217..65356	0.9312	+	Gypsy	LTR	2775498
7180000029541:152763..159543	motif:TGCA	TSD:CTTGT	152758..152762	159544..159548	IN:154088..158218	0.9864	+	Gypsy	LTR	527878
7180000029545:150898..155373	motif:TGCA	TSD:TAAG	150894..150897	155374..155377	IN:152423..153849	0.9312	-	Gypsy	LTR	2775498
7180000029564:16011..23398	motif:TGCA	TSD:CTCCC	16006..16010	23399..23403	IN:17551..21858	0.9403	-	Gypsy	LTR	2392700
7180000029564:116287..122861	motif:TGCA	TSD:TGGAC	116282..116286	122862..122866	IN:117594..121555	0.9824	-	Gypsy	LTR	684992
7180000029567:201714..208545	motif:TGCA	TSD:CCTTT	201709..201713	208546..208550	IN:203046..207216	0.9775	+	Gypsy	LTR	878631
7180000029572:189528..196714	motif:TGCA	TSD:ACAAT	189523..189527	196715..196719	IN:190953..195291	0.96	+	Gypsy	LTR	1581007
7180000029583:215313..222114	motif:TGCA	TSD:GTCAT	215308..215312	222115..222119	IN:216618..220805	0.987	+	Gypsy	LTR	504384
7180000029584:91497..98220	motif:TGCA	TSD:CTAGT	91492..91496	98221..98225	IN:92818..96897	0.9932	-	Gypsy	LTR	262731
7180000029598:149348..156106	motif:TGCA	TSD:CTCAT	149343..149347	156107..156111	IN:150649..154806	0.9739	+	Gypsy	LTR	1021729
7180000029614:101468..108259	motif:TGCA	TSD:AAGGC	101463..101467	108260..108264	IN:102766..106961	0.9908	-	Gypsy	LTR	356034
7180000029618:103699..112729	motif:TGCA	TSD:CTGAG	103694..103698	112730..112734	IN:105808..110620	0.9129	-	Gypsy	LTR	3561030
7180000029635:215717..222974	motif:TGCA	TSD:CCGGG	215712..215716	222975..222979	IN:217183..221509	0.9638	-	Gypsy	LTR	1427031
7180000029643:56602..70876	motif:TGCA	TSD:GTAAC	56597..56601	70877..70881	IN:58276..69200	0.941	+	Gypsy	LTR	2363463
7180000029677:231306..242445	motif:TGCA	TSD:CTTCC	231301..231305	242446..242450	IN:234163..239586	0.964	-	Gypsy	LTR	1418949
7180000029680:287213..294055	motif:TGCA	TSD:ATTAT	287208..287212	294056..294060	IN:288546..292720	0.9724	+	Gypsy	LTR	1081564
7180000029686:101858..108720	motif:TGCA	TSD:TATTA	101853..101857	108721..108725	IN:103185..107393	0.9842	+	Gypsy	LTR	614185
7180000029713:48340..55116	motif:TGCA	TSD:AAACT	48335..48339	55117..55121	IN:49666..53794	0.9729	-	Gypsy	LTR	1061605
7180000029715:21638..28504	motif:TGCA	TSD:ACTTC	21633..21637	28505..28509	IN:22984..27159	0.98	+	Gypsy	LTR	779673
7180000029721:7158..13990	motif:TGCA	TSD:ATCTT	7153..7157	13991..13995	IN:8475..12674	0.9826	+	Gypsy	LTR	677116
7180000029721:73203..80059	motif:TGCA	TSD:ACAGA	73198..73202	80060..80064	IN:74524..78738	0.9675	+	Gypsy	LTR	1277892
7180000029758:207864..214862	motif:TGCA	TSD:GGAGT	207859..207863	214863..214867	IN:209272..213453	0.9894	-	Gypsy	LTR	410601
7180000029799:152514..159310	motif:TGCA	TSD:TTTGT	152509..152513	159311..159315	IN:153834..157990	0.9803	-	Gypsy	LTR	767821
7180000029801:22476..29281	motif:TGCA	TSD:CCACC	22471..22475	29282..29286	IN:23765..27991	0.9682	+	Gypsy	LTR	1249763
7180000029829:102480..115420	motif:TGCA	TSD:GAGAC	102475..102479	115421..115425	IN:103962..113938	0.9838	-	Gypsy	LTR	629905
7180000029831:119472..130013	motif:TGCA	TSD:GGATC	119467..119471	130014..130018	IN:122080..127404	0.9724	-	Gypsy	LTR	1081564
7180000029831:213350..226470	motif:TGCA	TSD:AGTAA	213345..213349	226471..226475	IN:214843..224978	0.9665	-	Gypsy	LTR	1318124
7180000029843:55010..62504	motif:TGCA	TSD:CACTG	55005..55009	62505..62509	IN:55656..61858	0.9892	+	Gypsy	LTR	418404
7180000029846:27474..34246	motif:TGCA	TSD:AGTAT	27469..27473	34247..34251	IN:28783..32938	0.9672	-	Gypsy	LTR	1289956
7180000029849:780274..795929	motif:TGCA	TSD:AAGAC	780269..780273	795930..795934	IN:781667..794536	0.9857	+	Gypsy	LTR	555311
7180000029877:91322..98135	motif:TGCA	TSD:ACGGA	91317..91321	98136..98140	IN:92629..96829	0.9901	+	Gypsy	LTR	383305
7180000029880:242222..248949	motif:TGCA	TSD:CGAAT	242217..242221	248950..248954	IN:243517..247655	0.9769	-	Gypsy	LTR	902431
7180000029903:4963..12039	motif:TGCA	TSD:ACTAT	4958..4962	12040..12044	IN:6429..10572	0.9598	+	Gypsy	LTR	1589134
7180000029909:158129..164961	motif:TGCA	TSD:TCCAT	158124..158128	164962..164966	IN:159458..163631	0.9895	+	Gypsy	LTR	406700
7180000029909:298732..305791	motif:TGCA	TSD:ATAAG	298727..298731	305792..305796	IN:300186..304338	0.9677	-	Gypsy	LTR	1269852
7180000029917:705954..714499	motif:TGTA	TSD:ACATT	705949..705953	714500..714504	IN:706853..713599	0.9345	+	Gypsy	LTR	2636093
7180000029919:468544..475365	motif:TGCA	TSD:ACCAC	468539..468543	475366..475370	IN:469854..474054	0.9787	+	Gypsy	LTR	831089
7180000029929:293215..300049	motif:TGCA	TSD:CCTAC	293210..293214	300050..300054	IN:294517..298747	0.9777	+	Gypsy	LTR	870702
7180000029930:143974..154516	motif:TGCA	TSD:CAAAA	143969..143973	154517..154521	IN:146582..151908	0.9739	-	Gypsy	LTR	1021729
7180000029941:5368..12172	motif:TGCA	TSD:ACCTT	5363..5367	12173..12177	IN:6674..10866	0.9763	+	Gypsy	LTR	926252
7180000029945:34418..46535	motif:TGCA	TSD:CCTTC	34413..34417	46536..46540	IN:36986..43965	0.9724	+	Gypsy	LTR	1081564
7180000029953:169243..176043	motif:TGCA	TSD:ACGGG	169238..169242	176044..176048	IN:170561..174726	0.9773	-	Gypsy	LTR	886562
7180000029969:590184..597015	motif:TGCA	TSD:ACTCC	590179..590183	597016..597020	IN:591508..595689	0.9744	+	Gypsy	LTR	1001812
7180000029981:114200..121046	motif:TGCA	TSD:ACAAC	114195..114199	121047..121051	IN:115506..119741	0.9656	+	Gypsy	LTR	1354380
7180000029983:127649..133391	motif:TGCA	TSD:ACCAT	127644..127648	133392..133396	IN:127924..133116	0.9674	+	Gypsy	LTR	1281913
7180000030024:713..7766	motif:TGCA	TSD:GTCAT	708..712	7767..7771	IN:2129..6349	0.9866	+	Gypsy	LTR	520044
7180000030033:34275..39728	motif:TGCA	TSD:CTATT	34270..34274	39729..39733	IN:34594..39408	0.9751	-	Gypsy	LTR	973951
7180000030052:152784..159490	motif:TGCA	TSD:CGCGT	152779..152783	159491..159495	IN:154081..158194	0.9738	+	Gypsy	LTR	1025714
7180000030065:109923..116751	motif:TGCA	TSD:ACGCG	109918..109922	116752..116756	IN:111256..115419	0.9888	-	Gypsy	LTR	434018
7180000030068:142530..149442	motif:TGCA	TSD:TTTAC	142525..142529	149443..149447	IN:143907..148064	0.971	+	Gypsy	LTR	1137521
7180000030099:17731..24569	motif:TGCA	TSD:CAGAC	17726..17730	24570..24574	IN:19032..23269	0.97	+	Gypsy	LTR	1177558
7180000030101:108348..123247	motif:TGCA	TSD:CTTCT	108340..108344	123248..123252	IN:109220..122377	0.9345	+	Gypsy	LTR	2636093
7180000030103:130078..136900	motif:TGCA	TSD:CTGAC	130073..130077	136901..136905	IN:131394..135587	0.9848	-	Gypsy	LTR	590621
7180000030110:45006..51745	motif:TGCA	TSD:CTGAT	45001..45005	51746..51750	IN:46306..50446	0.9739	-	Gypsy	LTR	1021729
7180000030136:97113..105491	motif:TACA	TSD:ATATT	97108..97112	105492..105496	IN:97298..105306	0.9892	+	Gypsy	LTR	418404
7180000030138:269342..279053	motif:TGCA	TSD:GCCAT	269337..269341	279054..279058	IN:270841..277558	0.9027	+	Gypsy	LTR	4008335
7180000030144:41555..48597	motif:TGCA	TSD:GATGT	41550..41554	48598..48602	IN:42966..47187	0.9809	+	Gypsy	LTR	744131
7180000030150:53497..56323	motif:TGCA	TSD:GATTT	53492..53496	56324..56328	IN:53836..55984	0.9971	+	Gypsy	LTR	111755
7180000030180:35647..42418	motif:TGCA	TSD:GCTAC	35642..35646	42419..42423	IN:36956..41111	0.9702	+	Gypsy	LTR	1169546
7180000030201:26938..33936	motif:TGCA	TSD:AATAG	26933..26937	33937..33941	IN:28317..32559	0.9674	-	Gypsy	LTR	1281913
7180000030205:220694..234089	motif:TGCA	TSD:CTACT	220689..220693	234090..234094	IN:222187..232598	0.9431	+	Gypsy	LTR	2275930
7180000030211:25566..38409	motif:TGCA	TSD:CCAGG	25561..25565	38410..38414	IN:26963..37011	0.97	+	Gypsy	LTR	1177558
7180000030236:22588..29417	motif:TGCA	TSD:ACAGG	22583..22587	29418..29422	IN:23887..28117	0.97	-	Gypsy	LTR	1177558
7180000030245:55616..62569	motif:TGCA	TSD:GTTAT	55611..55615	62570..62574	IN:57026..61160	0.9816	-	Gypsy	LTR	716518
7180000030253:336556..343327	motif:TGCA	TSD:ATACA	336551..336555	343328..343332	IN:337855..342031	0.9862	-	Gypsy	LTR	535713
7180000030266:161765..174791	motif:TGCA	TSD:AGGAC	161760..161764	174792..174796	IN:163259..173296	0.9719	+	Gypsy	LTR	1101536
7180000030271:190886..197725	motif:TGGA	TSD:AAAAG	190881..190885	197726..197730	IN:192218..196391	0.9865	+	Gypsy	LTR	523961
7180000030296:49651..56472	motif:TGCA	TSD:CCCAT	49646..49650	56473..56477	IN:50960..55162	0.9855	+	Gypsy	LTR	563154
7180000030321:20496..31029	motif:TGCA	TSD:GCCAT	20491..20495	31030..31034	IN:23106..28417	0.9292	+	Gypsy	LTR	2860315
7180000030323:8609..15479	motif:TGCA	TSD:TTTAC	8604..8608	15480..15484	IN:9937..14150	0.9767	-	Gypsy	LTR	910369
7180000030337:177352..184131	motif:TGCA	TSD:ATTAC	177347..177351	184132..184136	IN:178652..182829	0.9724	+	Gypsy	LTR	1081564
7180000030340:162852..170192	motif:TGCA	TSD:ATGAT	162847..162851	170193..170197	IN:164349..168697	0.964	+	Gypsy	LTR	1418949
7180000030375:414075..420744	motif:TGCA	TSD:GTGGT	414070..414074	420745..420749	IN:415382..419435	0.9656	-	Gypsy	LTR	1354380
7180000030375:578058..582919	motif:TGCA	TSD:GTC	578055..578057	582920..582922	IN:578505..582459	0.939	+	Gypsy	LTR	2447075
7180000030383:293368..300170	motif:TGCA	TSD:CTCAT	293363..293367	300171..300175	IN:294682..298854	0.9757	-	Gypsy	LTR	950091
7180000030404:11126..17905	motif:TGCA	TSD:CCCCC	11120..11124	17906..17910	IN:12421..16610	0.9791	-	Gypsy	LTR	815259
7180000030418:120120..126969	motif:TGCA	TSD:CTAGT	120115..120119	126970..126974	IN:121424..125664	0.9748	+	Gypsy	LTR	985888
7180000030419:146423..153883	motif:TGCA	TSD:CCA	146420..146422	153884..153886	IN:147068..153238	0.9922	+	Gypsy	LTR	301571
7180000030424:213237..220146	motif:TGCA	TSD:GTGGT	213232..213236	220147..220151	IN:214611..218772	0.9724	+	Gypsy	LTR	1081564
7180000030448:50238..57215	motif:TGCA	TSD:GGTAC	50233..50237	57216..57220	IN:50883..56570	0.9783	-	Gypsy	LTR	846928
7180000030462:103770..110785	motif:TGCA	TSD:CATAC	103765..103769	110786..110790	IN:105171..109386	0.9601	-	Gypsy	LTR	1576944
7180000030478:671975..681152	motif:TACA	TSD:CCCCA	671970..671974	681153..681157	IN:674540..678585	0.9556	-	Gypsy	LTR	1760328
7180000030482:67234..74010	motif:TGCA	TSD:ACGAA	67229..67233	74011..74015	IN:68537..72706	0.9801	+	Gypsy	LTR	775722
7180000030498:60299..67139	motif:TGCA	TSD:CTTAC	60294..60298	67140..67144	IN:61617..65819	0.9871	+	Gypsy	LTR	500470
7180000030510:39786..53095	motif:TGCA	TSD:GTACC	39781..39785	53096..53100	IN:41283..51597	0.9347	-	Gypsy	LTR	2627666
7180000030511:85476..92203	motif:TGCA	TSD:ATAAG	85471..85475	92204..92208	IN:86778..90903	0.9716	-	Gypsy	LTR	1113526
7180000030512:62315..69159	motif:TGCA	TSD:CTAAC	62310..62314	69160..69164	IN:63633..67840	0.9803	+	Gypsy	LTR	767821
7180000030544:20681..27465	motif:TGCA	TSD:ACTAC	20676..20680	27466..27470	IN:21968..26177	0.9791	+	Gypsy	LTR	815259
7180000030575:199688..206634	motif:TGCA	TSD:GGTGT	199683..199687	206635..206639	IN:201085..205237	0.9757	-	Gypsy	LTR	950091
7180000030599:137420..144284	motif:TGCA	TSD:GTTAT	137415..137419	144285..144289	IN:138732..142974	0.9787	-	Gypsy	LTR	831089
7180000030608:29201..36014	motif:TGCA	TSD:CCTAC	29196..29200	36015..36019	IN:30510..34706	0.971	-	Gypsy	LTR	1137521
7180000030612:29327..42309	motif:TGCA	TSD:TTCGC	29322..29326	42310..42314	IN:30820..40814	0.9786	+	Gypsy	LTR	835048
7180000030620:118245..127195	motif:TGCA	TSD:ACACC	118240..118244	127196..127200	IN:120201..125240	0.9591	-	Gypsy	LTR	1617596
7180000030648:3328..10174	motif:TGCA	TSD:ATGGC	3323..3327	10175..10179	IN:4634..8867	0.9748	+	Gypsy	LTR	985888
7180000030648:92165..100816	motif:TGCA	TSD:TAG	92162..92164	100817..100819	IN:93656..99326	0.9718	-	Gypsy	LTR	1105532
7180000030653:102995..110415	motif:TGCA	TSD:GAGCT	102990..102994	110416..110420	IN:104297..109111	0.9801	+	Gypsy	LTR	775722
7180000030655:95183..101894	motif:TGCA	TSD:GTAAG	95178..95182	101895..101899	IN:96491..100586	0.9817	+	Gypsy	LTR	712575
7180000030666:28535..35360	motif:TGCA	TSD:ATAGT	28530..28534	35361..35365	IN:29842..34053	0.9901	-	Gypsy	LTR	383305
7180000030729:98497..105353	motif:TGCA	TSD:AAAAT	98492..98496	105354..105358	IN:99825..104024	0.9677	+	Gypsy	LTR	1269852
7180000030733:49810..57183	motif:TGCA	TSD:GGCGG	49805..49809	57184..57188	IN:50443..56550	0.9685	+	Gypsy	LTR	1237716
7180000030755:2737..9562	motif:TGCA	TSD:ACCGC	2732..2736	9563..9567	IN:4058..8239	0.9909	+	Gypsy	LTR	352141
7180000030786:151361..158201	motif:TGCA	TSD:AACCA	151356..151360	158202..158206	IN:152690..156867	0.9775	+	Gypsy	LTR	878631
7180000030805:32874..39644	motif:TGCA	TSD:TCAAC	32869..32873	39645..39649	IN:34203..38316	0.9962	+	Gypsy	LTR	146525
7180000030808:43212..50151	motif:TGCA	TSD:GCTAG	43207..43211	50152..50156	IN:44589..48774	0.9724	+	Gypsy	LTR	1081564
7180000030818:100290..107296	motif:TGCA	TSD:CTGGT	100285..100289	107297..107301	IN:101689..105892	0.9737	+	Gypsy	LTR	1029700
7180000030818:212180..219127	motif:TGCA	TSD:CATAC	212175..212179	219128..219132	IN:213573..217736	0.9842	+	Gypsy	LTR	614185
7180000030820:179933..183497	motif:TGCA	TSD:CCTTT	179928..179932	183498..183502	IN:180566..182864	0.9101	+	Gypsy	LTR	3683131
7180000030831:1674..11951	motif:TGCA	TSD:AGTAA	1669..1673	11952..11956	IN:4242..9383	0.9759	+	Gypsy	LTR	942143
7180000030831:117223..127524	motif:TGCA	TSD:TTGTC	117218..117222	127525..127529	IN:119790..124956	0.9969	+	Gypsy	LTR	119478
7180000030843:146567..153363	motif:TGCA	TSD:CTTTC	146562..146566	153364..153368	IN:147869..152062	0.9877	-	Gypsy	LTR	476999
7180000030857:144035..150791	motif:TGCA	TSD:ATAAG	144030..144034	150792..150796	IN:145339..149488	0.9816	+	Gypsy	LTR	716518
7180000030864:151263..158050	motif:TGCA	TSD:TCAAC	151258..151262	158051..158055	IN:152577..156736	0.9779	-	Gypsy	LTR	862775
7180000030868:46655..53499	motif:TGCA	TSD:GTACT	46650..46654	53500..53504	IN:47986..52167	0.988	+	Gypsy	LTR	465271
7180000030871:92593..99485	motif:TGCA	TSD:CTCAT	92588..92592	99486..99490	IN:93972..98107	0.9775	-	Gypsy	LTR	878631
7180000030876:38670..45538	motif:TGCA	TSD:CTAAG	38665..38669	45539..45543	IN:40026..44182	0.972	+	Gypsy	LTR	1097540
7180000030887:51177..56399	motif:TGCA	TSD:TTCTT	51172..51176	56400..56404	IN:51498..56079	0.9845	+	Gypsy	LTR	602400
7180000030927:19414..26153	motif:TGCA	TSD:CATAC	19409..19413	26154..26158	IN:20736..24832	0.9887	-	Gypsy	LTR	437923
7180000030946:81993..88777	motif:TGCA	TSD:GTAAT	81988..81992	88778..88782	IN:83323..87447	0.9617	+	Gypsy	LTR	1512021
7180000030962:40975..47742	motif:TGCA	TSD:TTGGT	40970..40974	47743..47747	IN:42305..46413	0.9812	+	Gypsy	LTR	732294
7180000030968:120385..127222	motif:TGCA	TSD:GCTCT	120380..120384	127223..127227	IN:121718..125890	0.9895	+	Gypsy	LTR	406700
7180000030992:95932..102678	motif:TGCA	TSD:CTTAG	95927..95931	102679..102683	IN:97235..101373	0.99	-	Gypsy	LTR	387203
7180000031011:149389..156225	motif:TGCA	TSD:ATCTT	149384..149388	156226..156230	IN:150723..154889	0.9604	+	Gypsy	LTR	1564760
7180000031039:170524..177413	motif:TGCA	TSD:GGTAT	170519..170523	177414..177418	IN:171877..176061	0.9882	-	Gypsy	LTR	457454
7180000031042:115027..124319	motif:TGCA	TSD:TGG	115024..115026	124320..124322	IN:115482..123864	0.8877	+	Gypsy	LTR	4678998
7180000031054:63307..76649	motif:TGCA	TSD:TTAGG	63302..63306	76650..76654	IN:64809..75147	0.9607	+	Gypsy	LTR	1552581
7180000031062:199220..206685	motif:TGCA	TSD:GCACA	199215..199219	206686..206690	IN:199866..206039	0.9722	-	Gypsy	LTR	1089551
7180000031073:21160..26485	motif:TGCA	TSD:GTTAC	21155..21159	26486..26490	IN:21465..26180	0.9771	+	Gypsy	LTR	894496
7180000031093:8376..21336	motif:TGCA	TSD:ACAGT	8371..8375	21337..21341	IN:9768..19945	0.9799	-	Gypsy	LTR	783625
7180000031108:14554..22123	motif:TGCA	TSD:ATGTA	14549..14553	22124..22128	IN:17450..19234	0.9817	-	Gypsy	LTR	712575
7180000031130:181659..188499	motif:TGCA	TSD:GACCA	181654..181658	188500..188504	IN:182979..187178	0.9932	+	Gypsy	LTR	262731
7180000031143:126362..136901	motif:TACA	TSD:AGAGG	126357..126361	136902..136906	IN:128970..134297	0.992	+	Gypsy	LTR	309345
7180000031149:153601..160395	motif:TGCA	TSD:TGAAC	153596..153600	160396..160400	IN:154907..159086	0.9763	+	Gypsy	LTR	926252
7180000031179:164998..171227	motif:TGGA	TSD:CGTTA	164993..164997	171228..171232	IN:165803..170422	0.9678	+	Gypsy	LTR	1265833
7180000031204:106752..110882	motif:TGCA	TSD:TGT	106747..106749	110883..110885	IN:106989..110645	0.9534	+	Gypsy	LTR	1850408
7180000031222:93585..100422	motif:TGGA	TSD:AACGT	93580..93584	100423..100427	IN:94906..99101	0.9872	+	Gypsy	LTR	496557
7180000031225:62069..67870	motif:TGCA	TSD:ATTTG	62064..62068	67871..67875	IN:62660..67279	0.9932	+	Gypsy	LTR	262731
7180000031232:128405..141255	motif:TGCA	TSD:CTAAG	128400..128404	141256..141260	IN:129798..139863	0.9684	-	Gypsy	LTR	1241731
7180000031237:3324..10801	motif:TGCA	TSD:GTCCA	3319..3323	10802..10806	IN:3969..10157	0.9892	+	Gypsy	LTR	418404
7180000031252:93352..100210	motif:TGCA	TSD:ATACA	93347..93351	100211..100215	IN:94693..98870	0.9918	-	Gypsy	LTR	317121
7180000031253:55616..62413	motif:TGCA	TSD:ACAGG	55611..55615	62414..62418	IN:56939..61090	0.9819	+	Gypsy	LTR	704692
7180000031256:70672..78066	motif:TGCA	TSD:CTCCA	70667..70671	78067..78071	IN:71308..77431	0.9498	-	Gypsy	LTR	1998422
7180000031283:28262..35820	motif:TGCA	TSD:GATCA	28257..28261	35821..35825	IN:28907..35175	0.9892	+	Gypsy	LTR	418404
7180000031291:132393..139189	motif:TGCA	TSD:ATAAC	132388..132392	139190..139194	IN:133723..137857	0.9805	+	Gypsy	LTR	759922
7180000031304:1847..8603	motif:TGCA	TSD:AAAAC	1842..1846	8604..8608	IN:3168..7282	0.9872	-	Gypsy	LTR	496557
7180000031341:371289..378720	motif:TGCA	TSD:GTATA	371284..371288	378721..378725	IN:371933..378076	0.9737	+	Gypsy	LTR	1029700
7180000031369:153527..160368	motif:TGCA	TSD:ATTAC	153522..153526	160369..160373	IN:154851..159045	0.9728	-	Gypsy	LTR	1065596
7180000031379:710524..717315	motif:TGCA	TSD:CGTAG	710519..710523	717316..717320	IN:711855..715984	0.9775	+	Gypsy	LTR	878631
7180000031382:42856..56011	motif:TGCA	TSD:GTACG	42851..42855	56012..56016	IN:44213..54650	0.887	-	Gypsy	LTR	4710679
7180000031385:51026..57903	motif:TGCA	TSD:ATCAT	51021..51025	57904..57908	IN:52392..56537	0.962	+	Gypsy	LTR	1499864
7180000031391:127843..134627	motif:TGCA	TSD:ATAGG	127838..127842	134628..134632	IN:129172..133301	0.988	+	Gypsy	LTR	465271
7180000031400:20107..26900	motif:TGCA	TSD:CCCAG	20102..20106	26901..26905	IN:21419..25588	0.9657	-	Gypsy	LTR	1350350
7180000031400:194404..201171	motif:TGCA	TSD:TCTGT	194399..194403	201172..201176	IN:195715..199859	0.9703	-	Gypsy	LTR	1165541
7180000031407:87387..94131	motif:TGCA	TSD:AAACC	87382..87386	94132..94136	IN:88671..92842	0.9706	+	Gypsy	LTR	1153529
7180000031459:99479..106336	motif:TGCA	TSD:ATCTC	99474..99478	106337..106341	IN:100810..105003	0.9753	-	Gypsy	LTR	965996
7180000031462:159224..166181	motif:TGCA	TSD:ATTAC	159219..159223	166182..166186	IN:160594..164813	0.9847	+	Gypsy	LTR	594547
7180000031503:118737..125543	motif:TGCA	TSD:ATTAC	118732..118736	125544..125548	IN:120050..124232	0.9863	-	Gypsy	LTR	531795
7180000031504:107696..117628	motif:TGCA	TSD:GTATC	107691..107695	117629..117633	IN:109206..116117	0.9444	+	Gypsy	LTR	2221876
7180000031519:13049..20008	motif:TGCA	TSD:ATAAG	13044..13048	20009..20013	IN:14450..18607	0.965	+	Gypsy	LTR	1378577
7180000031557:41566..48389	motif:TGCA	TSD:CCTAC	41561..41565	48390..48394	IN:42896..47062	0.9767	-	Gypsy	LTR	910369
7180000031580:76503..83326	motif:TGCA	TSD:CACTT	76498..76502	83327..83331	IN:77811..82017	0.9832	+	Gypsy	LTR	653501
7180000031584:43272..50078	motif:TGCA	TSD:ATAGC	43267..43271	50079..50083	IN:44593..48760	0.9803	-	Gypsy	LTR	767821
7180000031597:10300..17703	motif:TGCA	TSD:CATAG	10295..10299	17704..17708	IN:10945..17057	0.9474	+	Gypsy	LTR	2097521
7180000031608:33537..46197	motif:TGCA	TSD:AATAT	33532..33536	46198..46202	IN:35050..44683	0.9136	-	Gypsy	LTR	3530586
7180000031627:40902..47721	motif:TGCA	TSD:AAAGT	40897..40901	47722..47726	IN:42194..46428	0.9768	-	Gypsy	LTR	906400
7180000031632:101558..106991	motif:TGCA	TSD:CGAAA	101553..101557	106992..106996	IN:102020..106529	0.9546	-	Gypsy	LTR	1801239
7180000031652:631458..638272	motif:TGCA	TSD:CATGT	631453..631457	638273..638277	IN:632777..636955	0.9833	-	Gypsy	LTR	649567
7180000031662:44890..51715	motif:TGCA	TSD:CTATC	44885..44889	51716..51720	IN:46205..50398	0.9727	+	Gypsy	LTR	1069587
7180000031687:63727..70546	motif:TGCA	TSD:ATTTG	63722..63726	70547..70551	IN:65036..69237	0.987	+	Gypsy	LTR	504384
7180000031691:94478..105014	motif:TGCA	TSD:ATTGT	94473..94477	105015..105019	IN:97084..102410	0.9614	-	Gypsy	LTR	1524183
7180000031735:39980..46860	motif:TGCA	TSD:TTGGG	39975..39979	46861..46865	IN:41347..45494	0.9686	+	Gypsy	LTR	1233702
7180000031754:44944..51820	motif:TGCA	TSD:GTAAG	44939..44943	51821..51825	IN:46313..50451	0.9817	-	Gypsy	LTR	712575
7180000031758:88210..95040	motif:TGCA	TSD:ATAAC	88205..88209	95041..95045	IN:89511..93735	0.9862	-	Gypsy	LTR	535713
7180000031798:21205..28066	motif:TACA	TSD:GTGGT	21200..21204	28067..28071	IN:22528..26741	0.9721	-	Gypsy	LTR	1093545
7180000031801:70860..76116	motif:TGCA	TSD:CTATT	70855..70859	76117..76121	IN:71230..75746	0.9434	-	Gypsy	LTR	2263447
7180000031806:6777..13510	motif:TGCA	TSD:CCAAC	6772..6776	13511..13515	IN:8084..12206	0.9702	-	Gypsy	LTR	1169546
7180000031832:78892..85732	motif:TGCA	TSD:CTTTT	78887..78891	85733..85737	IN:80223..84400	0.9992	-	Gypsy	LTR	30786
7180000031853:18106..24996	motif:TGCA	TSD:GTACC	18101..18105	24997..25001	IN:19433..23667	0.9789	-	Gypsy	LTR	823173
7180000031860:47521..54500	motif:TGCA	TSD:CCAAA	47516..47520	54501..54505	IN:48830..53191	0.9733	+	Gypsy	LTR	1045648
7180000031873:30465..37284	motif:TGCA	TSD:CTAAT	30460..30464	37285..37289	IN:31779..35970	0.9787	-	Gypsy	LTR	831089
7180000031922:82233..89062	motif:TGCA	TSD:CCTCT	82228..82232	89063..89067	IN:83540..87753	0.9687	+	Gypsy	LTR	1229688
7180000031970:104304..109785	motif:TGCA	TSD:TGCCC	104299..104303	109786..109790	IN:104746..109341	0.9775	+	Gypsy	LTR	878631
7180000031980:21412..30468	motif:TGCA	TSD:CTCGG	21407..21411	30469..30473	IN:23417..28463	0.9481	-	Gypsy	LTR	2068582
7180000031983:21297..28680	motif:TGCA	TSD:CAAGT	21292..21296	28681..28685	IN:21488..28489	0.974	+	Gypsy	LTR	1017745
7180000032021:36336..43455	motif:TGCA	TSD:ATGAG	36331..36335	43456..43460	IN:37798..41995	0.9774	-	Gypsy	LTR	882596
7180000032029:15932..26451	motif:TGCA	TSD:GTATT	15927..15931	26452..26456	IN:18539..23845	0.9662	-	Gypsy	LTR	1330204
7180000032037:1621..8428	motif:TGCA	TSD:CTTAC	1616..1620	8429..8433	IN:2937..7112	0.9954	-	Gypsy	LTR	177468
7180000032058:2798..10254	motif:TGCA	TSD:CCATG	2793..2797	10255..10259	IN:3443..9609	0.9984	-	Gypsy	LTR	61604
7180000032078:5852..12683	motif:TGCA	TSD:GACTA	5847..5851	12684..12688	IN:7182..11356	0.994	+	Gypsy	LTR	231697
7180000032082:36163..42286	motif:TGCA	TSD:TTTAT	36158..36162	42287..42291	IN:36675..41772	0.9475	+	Gypsy	LTR	2093385
7180000032089:1552..9207	motif:TGCA	TSD:TGTTT	1547..1551	9208..9212	IN:2806..7953	0.9864	+	Gypsy	LTR	527878
7180000032091:110575..117670	motif:TGCA	TSD:CTTAA	110570..110574	117671..117675	IN:112009..116236	0.9812	-	Gypsy	LTR	732294
7180000032097:8954..15789	motif:TGCA	TSD:CTACT	8949..8953	15790..15794	IN:10285..14457	0.9977	-	Gypsy	LTR	88597
7180000032128:25788..32630	motif:TGCA	TSD:TGACC	25783..25787	32631..32635	IN:27120..31298	0.985	-	Gypsy	LTR	582770
7180000032165:90315..97099	motif:TGCA	TSD:AGCAT	90310..90314	97100..97104	IN:91636..95777	0.9698	+	Gypsy	LTR	1185571
7180000032176:25416..32254	motif:TGCA	TSD:AGCAC	25411..25415	32255..32259	IN:26708..30961	0.9722	+	Gypsy	LTR	1089551
7180000032193:6753..20641	motif:TGCA	TSD:ATACC	6748..6752	20642..20646	IN:8073..19319	0.9917	-	Gypsy	LTR	321010
7180000032215:44764..51525	motif:TGCA	TSD:CATAT	44759..44763	51526..51530	IN:46091..50199	0.9684	+	Gypsy	LTR	1241731
7180000032235:56264..63009	motif:TGCA	TSD:ATCTT	56259..56263	63010..63014	IN:57594..61678	0.9895	+	Gypsy	LTR	406700
7180000032303:11189..17976	motif:TGCA	TSD:CATCC	11184..11188	17977..17981	IN:12519..16647	0.9797	-	Gypsy	LTR	791530
7180000032330:9025..22978	motif:TGCA	TSD:ATAAC	9020..9024	22979..22983	IN:10536..21467	0.969	-	Gypsy	LTR	1217649
7180000032420:5372..12233	motif:TGCA	TSD:ACCCC	5367..5371	12234..12238	IN:6707..10902	0.9813	-	Gypsy	LTR	728349
7180000032438:989..7859	motif:TGCA	TSD:ATAAT	984..988	7860..7864	IN:1923..6924	0.9276	-	Gypsy	LTR	2928348
7180000032475:75928..83293	motif:TGCA	TSD:ATCAT	75923..75927	83294..83298	IN:77299..81919	0.9498	-	Gypsy	LTR	1998422
7180000032486:59868..66756	motif:TGCA	TSD:CCAGT	59863..59867	66757..66761	IN:61192..65433	0.9804	+	Gypsy	LTR	763871
7180000032539:10126..19993	motif:TGCA	TSD:AGATC	10121..10125	19994..19998	IN:12691..17427	0.9408	-	Gypsy	LTR	2371813
7180000032552:131491..137455	motif:TGCA	TSD:ATCCG	131486..131490	137456..137460	IN:132821..136125	0.9805	+	Gypsy	LTR	759922
7180000032562:5004..11807	motif:TGCA	TSD:GTACG	4999..5003	11808..11812	IN:6330..10483	0.9774	+	Gypsy	LTR	882596
7180000032623:58654..71665	motif:TGCA	TSD:CTGGC	58649..58653	71666..71670	IN:60127..70191	0.9634	+	Gypsy	LTR	1443200
7180000032634:23828..30660	motif:TGCA	TSD:CTCAG	23823..23827	30661..30665	IN:25136..29353	0.9755	+	Gypsy	LTR	958042
7180000032749:9714..18899	motif:TGCA	TSD:CCTCT	9709..9713	18900..18904	IN:10360..18252	0.9876	+	Gypsy	LTR	480910
7180000032783:448600..455449	motif:TGCA	TSD:GATAC	448595..448599	455450..455454	IN:449904..454146	0.9747	+	Gypsy	LTR	989868
7180000032830:24295..31070	motif:TGCA	TSD:ATAGT	24290..24294	31071..31075	IN:25617..29751	0.9592	+	Gypsy	LTR	1613528
7180000032871:192897..199807	motif:TGCA	TSD:CTTAG	192892..192896	199808..199812	IN:194282..198423	0.9798	-	Gypsy	LTR	787577
7180000032901:9191..16510	motif:TGCA	TSD:ATAAT	9186..9190	16511..16515	IN:10707..14995	0.9895	-	Gypsy	LTR	406700
7180000032907:41843..49074	motif:TGCA	TSD:CTCAT	41838..41842	49075..49079	IN:43317..47601	0.9749	+	Gypsy	LTR	981908
7180000032934:48859..55740	motif:TGCA	TSD:ATGAT	48854..48858	55741..55745	IN:50215..54384	0.9735	-	Gypsy	LTR	1037673
7180000032936:20683..27568	motif:TGGA	TSD:AACAC	20678..20682	27569..27573	IN:22006..26245	0.9721	+	Gypsy	LTR	1093545
7180000033036:29696..36854	motif:TGCA	TSD:CCAAT	29691..29695	36855..36859	IN:31201..35349	0.9701	+	Gypsy	LTR	1173551
7180000033138:3385..17188	motif:TGCA	TSD:GCCCT	3380..3384	17189..17193	IN:4697..15875	0.9726	?	Gypsy	LTR	1073578
7180000033166:23763..30611	motif:TGCA	TSD:ATGAC	23758..23762	30612..30616	IN:25091..29281	0.9812	+	Gypsy	LTR	732294
7180000033184:18260..28596	motif:TGCA	TSD:GCATA	18255..18259	28597..28601	IN:20843..26012	0.9424	+	Gypsy	LTR	2305078
7180000033236:21256..28122	motif:TGCA	TSD:AGCTT	21251..21255	28123..28127	IN:22569..26808	0.9688	-	Gypsy	LTR	1225675
7180000033302:14483..21925	motif:TGCA	TSD:CACTT	14478..14482	21926..21930	IN:15127..21280	0.9721	-	Gypsy	LTR	1093545
7180000033305:36758..43511	motif:TGCA	TSD:CTCAC	36753..36757	43512..43516	IN:38089..42179	0.9947	+	Gypsy	LTR	204570
7180000033315:38651..45403	motif:TGCA	TSD:GGACA	38646..38650	45404..45408	IN:39962..44091	0.9825	+	Gypsy	LTR	681054
7180000033388:17183..24180	motif:TGCA	TSD:AACAG	17178..17182	24181..24185	IN:18597..22767	0.9936	-	Gypsy	LTR	247210
7180000033407:36942..45380	motif:TGCA	TSD:ATT	36939..36941	45381..45383	IN:37919..44402	0.9335	-	Gypsy	LTR	2678266
7180000033489:9033..15829	motif:TGCA	TSD:GCGGT	9028..9032	15830..15834	IN:10361..14497	0.9775	-	Gypsy	LTR	878631
7180000033499:22146..28882	motif:TGCA	TSD:CTAAC	22141..22145	28883..28887	IN:23470..27558	0.9781	-	Gypsy	LTR	854850
7180000033641:26446..33185	motif:TGCA	TSD:CCAAC	26441..26445	33186..33190	IN:27760..31870	0.9703	-	Gypsy	LTR	1165541
7180000033644:6831..12679	motif:TGCA	TSD:TTAG	6827..6830	12680..12683	IN:7333..12177	0.9622	+	Gypsy	LTR	1491763
7180000033915:6666..13446	motif:TGCA	TSD:ATACC	6661..6665	13447..13451	IN:7968..12143	0.9923	-	Gypsy	LTR	297685
7180000034005:6252..11510	motif:TGCA	TSD:AAAAT	6247..6251	11511..11515	IN:6644..11118	0.9186	+	Gypsy	LTR	3314055
7180000034181:3603..10421	motif:TGCA	TSD:CTCCC	3598..3602	10422..10426	IN:4914..9110	0.9924	+	Gypsy	LTR	293799
7180000034339:3848..9221	motif:TGCA	TSD:CAACT	3843..3847	9222..9226	IN:4225..8843	0.9261	-	Gypsy	LTR	2992275
7180000034380:2187..9000	motif:TGCA	TSD:CTACC	2182..2186	9001..9005	IN:3517..7669	0.9917	-	Gypsy	LTR	321010
7180000035287:510913..518091	motif:TGCA	TSD:ATAAT	510908..510912	518092..518096	IN:512338..516663	0.9727	-	Gypsy	LTR	1069587
7180000035292:1327989..1331517	motif:TGCA	TSD:ATAGG	1327984..1327988	1331518..1331522	IN:1328463..1331043	0.9328	+	Gypsy	LTR	2707824
7180000035299:328413..338954	motif:TGCA	TSD:ACTTT	328408..328412	338955..338959	IN:331018..336345	0.9778	+	Gypsy	LTR	866738
7180000035300:479042..486610	motif:TGCA	TSD:CAACG	479037..479041	486611..486615	IN:479687..485966	0.983	-	Gypsy	LTR	661370
7180000035301:197002..204381	motif:TGCA	TSD:TTATC	196997..197001	204382..204386	IN:197645..203736	0.9644	-	Gypsy	LTR	1402794
7180000035304:148890..154868	motif:TGCA	TSD:TATTT	148885..148889	154869..154873	IN:149159..154599	0.9926	-	Gypsy	LTR	286029
7180000035304:707152..714489	motif:TGCA	TSD:ATGCC	707147..707151	714490..714494	IN:708673..712969	0.9225	+	Gypsy	LTR	3146282
7180000035314:104992..112564	motif:TGCA	TSD:ATATT	104987..104991	112565..112569	IN:105636..111919	0.9798	+	Gypsy	LTR	787577
7180000035314:134100..141555	motif:TGCA	TSD:TGATT	134095..134099	141556..141560	IN:134745..140910	0.9876	+	Gypsy	LTR	480910
7180000035315:380789..390445	motif:TGCA	TSD:ACATG	380784..380788	390446..390450	IN:382100..389134	0.9878	+	Gypsy	LTR	473089
7180000035316:243190..246966	motif:TGCA	TSD:CCCTT	243185..243189	246967..246971	IN:243554..246603	0.9973	-	Gypsy	LTR	104034
7180000035317:250535..258131	motif:TGCA	TSD:GGGTC	250530..250534	258132..258136	IN:251180..257486	0.9536	-	Gypsy	LTR	1842208
7180000035324:102817..110290	motif:TGCA	TSD:AACTT	102812..102816	110291..110295	IN:103461..109645	0.9612	+	Gypsy	LTR	1532294
7180000035326:69781..76546	motif:TGCA	TSD:GTAAG	69776..69780	76547..76551	IN:71074..75253	0.976	-	Gypsy	LTR	938169
7180000035327:11240..18103	motif:TGCA	TSD:ACAGG	11235..11239	18104..18108	IN:12554..16789	0.9802	-	Gypsy	LTR	771771
7180000035335:16815..23743	motif:TGCA	TSD:AAATG	16810..16814	23744..23748	IN:18124..22435	0.9824	+	Gypsy	LTR	684992
7180000035368:89824..96767	motif:TGCA	TSD:ACCAT	89819..89823	96768..96772	IN:91198..95393	0.9782	+	Gypsy	LTR	850889
7180000035375:85749..98722	motif:TGCA	TSD:GTTAC	85744..85748	98723..98727	IN:87155..97316	0.9943	-	Gypsy	LTR	220068
7180000035408:15007..21859	motif:TGCA	TSD:CTGAT	15002..15006	21860..21864	IN:16321..20542	0.9697	+	Gypsy	LTR	1189579
7180000035418:361782..368598	motif:TGCA	TSD:ATTAT	361777..361781	368599..368603	IN:363112..367267	0.988	-	Gypsy	LTR	465271
7180000035435:683213..690680	motif:TGCA	TSD:CTATC	683208..683212	690681..690685	IN:683859..690035	0.9799	-	Gypsy	LTR	783625
7180000035439:54864..67716	motif:TGCA	TSD:ATCGT	54859..54863	67717..67721	IN:56259..66321	0.967	+	Gypsy	LTR	1298001
7180000035440:147505..156850	motif:TGCA	TSD:AAATA	147500..147504	156851..156855	IN:150068..154282	0.9887	-	Gypsy	LTR	437923
7180000035468:19913..24589	motif:TGCA	TSD:CGGT	19909..19912	24590..24593	IN:20827..23674	0.9322	+	Gypsy	LTR	2733183
7180000035490:134648..142193	motif:TGCA	TSD:TTAGG	134643..134647	142194..142198	IN:135292..141548	0.966	+	Gypsy	LTR	1338261
7180000035504:75238..82057	motif:TGCA	TSD:ACTGG	75233..75237	82058..82062	IN:76541..80754	0.9862	+	Gypsy	LTR	535713
7180000035524:253289..260090	motif:TGCA	TSD:GTCAT	253284..253288	260091..260095	IN:254602..258779	0.9635	+	Gypsy	LTR	1439157
7180000035697:533132..540174	motif:TGCA	TSD:CTAGG	533127..533131	540175..540179	IN:534582..538723	0.9717	+	Gypsy	LTR	1109529
7180000035741:333666..338520	motif:TGCA	TSD:TTGAA	333661..333665	338521..338525	IN:334065..338124	0.96	-	Gypsy	LTR	1581007
7180000035741:1051313..1058126	motif:TGCA	TSD:CTAAC	1051308..1051312	1058127..1058131	IN:1052621..1056814	0.9825	+	Gypsy	LTR	681054
7180000035743:640673..643863	motif:TGCA	TSD:TCTC	640667..640670	643864..643867	IN:641156..643381	0.9459	-	Gypsy	LTR	2159632
7180000035746:632009..638826	motif:TGCA	TSD:GGCTT	632004..632008	638827..638831	IN:633340..637494	0.9797	+	Gypsy	LTR	791530
7180000035749:1287189..1294022	motif:TGCA	TSD:CAAGT	1287184..1287188	1294023..1294027	IN:1288520..1292692	0.9955	-	Gypsy	LTR	173598
7180000035750:701443..708284	motif:TGCA	TSD:TTATT	701438..701442	708285..708289	IN:702759..706969	0.9879	-	Gypsy	LTR	469180
7180000035758:1242883..1249754	motif:TGCA	TSD:GTGAT	1242878..1242882	1249755..1249759	IN:1244186..1248453	0.9648	+	Gypsy	LTR	1386647
7180000035765:140828..147604	motif:TGCA	TSD:TCTAT	140823..140827	147605..147609	IN:142129..146298	0.9641	+	Gypsy	LTR	1414910
7180000035768:1808992..1815849	motif:TGCA	TSD:ATATC	1808987..1808991	1815850..1815854	IN:1810308..1814533	0.9985	+	Gypsy	LTR	57750
7180000035769:466150..468976	motif:TGCA	TSD:CTCAG	466145..466149	468977..468981	IN:466489..468637	0.9823	-	Gypsy	LTR	688931
7180000035774:916980..923796	motif:TGCA	TSD:CAATT	916975..916979	923797..923801	IN:918321..922451	0.9636	-	Gypsy	LTR	1435114
7180000035774:1267121..1278244	motif:TGCA	TSD:AACAT	1267116..1267120	1278245..1278249	IN:1270120..1275247	0.954	-	Gypsy	LTR	1825813
7180000035776:14672..24972	motif:TGCA	TSD:CTCAT	14667..14671	24973..24977	IN:17240..22403	0.9953	+	Gypsy	LTR	181338
7180000035776:112133..126638	motif:TGCA	TSD:TTTT	112128..112131	126639..126642	IN:112479..126297	0.9217	+	Gypsy	LTR	3180617
7180000035779:107961..122114	motif:TGGA	TSD:AAAAT	107956..107960	122115..122119	IN:108358..121717	0.9824	+	Gypsy	LTR	684992
7180000035779:176944..183734	motif:TGCA	TSD:CATAT	176939..176943	183735..183739	IN:178272..182403	0.979	+	Gypsy	LTR	819216
7180000035780:67321..74024	motif:TGCA	TSD:AGTAT	67316..67320	74025..74029	IN:68628..72716	0.9832	-	Gypsy	LTR	653501
7180000035787:148510..155356	motif:TGCA	TSD:TCTAC	148505..148509	155357..155361	IN:149837..154030	0.9744	-	Gypsy	LTR	1001812
7180000035787:260791..267646	motif:TGCA	TSD:CCTAC	260786..260790	267647..267651	IN:262105..266330	0.9726	-	Gypsy	LTR	1073578
7180000035794:631419..638289	motif:TGCA	TSD:ATATG	631414..631418	638290..638294	IN:632768..636939	0.9911	+	Gypsy	LTR	344355
7180000035801:259866..266822	motif:TGCA	TSD:GTACC	259861..259865	266823..266827	IN:261241..265447	0.9673	+	Gypsy	LTR	1285934
7180000035805:317201..324493	motif:TGCA	TSD:AGGAT	317196..317200	324494..324498	IN:318711..322984	0.9729	-	Gypsy	LTR	1061605
7180000035817:443767..449298	motif:TGCA	TSD:GACAC	443762..443766	449299..449303	IN:444268..448797	0.9341	-	Gypsy	LTR	2652955
7180000035819:109808..116681	motif:TGCA	TSD:GTCAC	109803..109807	116682..116686	IN:111130..115359	0.9758	+	Gypsy	LTR	946117
7180000035823:243517..250439	motif:TGCA	TSD:ATCCC	243512..243516	250440..250444	IN:244822..249133	0.9687	+	Gypsy	LTR	1229688
7180000035833:18947..25769	motif:TGCA	TSD:TTTAC	18942..18946	25770..25774	IN:20276..24442	0.9955	+	Gypsy	LTR	173598
7180000035840:418413..423898	motif:TGCA	TSD:TCCTG	418408..418412	423899..423903	IN:418857..423454	0.991	-	Gypsy	LTR	348248
7180000035840:564221..571011	motif:TGCA	TSD:ATTAG	564216..564220	571012..571016	IN:565531..569700	0.9787	+	Gypsy	LTR	831089
7180000035843:283171..290005	motif:TGCA	TSD:CCTCC	283166..283170	290006..290010	IN:284490..288686	0.9833	-	Gypsy	LTR	649567
7180000035847:354706..367144	motif:TGCA	TSD:GTACG	354701..354705	367145..367149	IN:356188..365660	0.9805	+	Gypsy	LTR	759922
7180000035851:306841..313718	motif:TGCA	TSD:ACAGT	306836..306840	313719..313723	IN:308188..312372	0.9793	-	Gypsy	LTR	807347
7180000035853:281019..288123	motif:TGCA	TSD:CCACC	281014..281018	288124..288128	IN:281570..287571	0.9601	+	Gypsy	LTR	1576944
7180000035853:359709..370252	motif:TGCA	TSD:CCATA	359704..359708	370253..370257	IN:362316..367643	0.9793	-	Gypsy	LTR	807347
7180000035854:27079..33854	motif:TGCA	TSD:AGCAC	27074..27078	33855..33859	IN:28406..32527	0.9819	+	Gypsy	LTR	704692
7180000035858:8457..20115	motif:TGCA	TSD:GCTAT	8452..8456	20116..20120	IN:9026..19546	0.9789	-	Gypsy	LTR	823173
7180000035858:153871..160622	motif:TGCA	TSD:ATCTG	153866..153870	160623..160627	IN:155186..159307	0.9879	+	Gypsy	LTR	469180
7180000035858:357763..364587	motif:TGCA	TSD:GTAAT	357758..357762	364588..364592	IN:359062..363288	0.9792	+	Gypsy	LTR	811303
7180000035859:839684..852573	motif:TGCA	TSD:GCTAC	839679..839683	852574..852578	IN:841070..851188	0.9733	-	Gypsy	LTR	1045648
7180000035860:443915..453286	motif:TGCA	TSD:GTGAA	443910..443914	453287..453291	IN:445599..451603	0.9365	-	Gypsy	LTR	2551932
7180000035864:103954..110724	motif:TGCA	TSD:ATACC	103949..103953	110725..110729	IN:105260..109419	0.9694	-	Gypsy	LTR	1201606
7180000035875:136565..146868	motif:TGCA	TSD:CATAC	136560..136564	146869..146873	IN:139133..144300	0.9953	-	Gypsy	LTR	181338
7180000035889:558551..572294	motif:TGCA	TSD:TCTC	558547..558550	572295..572298	IN:560134..570712	0.9268	+	Gypsy	LTR	2962425
7180000035891:298287..303679	motif:TGCA	TSD:CACCT	298282..298286	303680..303684	IN:298628..303338	1	-	Gypsy	LTR	0
7180000035907:157772..164496	motif:TGCA	TSD:ATGAC	157767..157771	164497..164501	IN:159064..163204	0.9729	+	Gypsy	LTR	1061605
7180000035908:330078..337085	motif:TGCA	TSD:ATAAG	330073..330077	337086..337090	IN:331482..335682	0.9765	+	Gypsy	LTR	918309
7180000035910:48666..55530	motif:TGCA	TSD:TCTTC	48661..48665	55531..55535	IN:49997..54199	0.9887	-	Gypsy	LTR	437923
7180000035912:53532..60356	motif:TGCA	TSD:AGCAT	53527..53531	60357..60361	IN:54837..59052	0.9755	-	Gypsy	LTR	958042
7180000035913:15209..22221	motif:TGCA	TSD:GTCCG	15204..15208	22222..22226	IN:16610..20821	0.985	-	Gypsy	LTR	582770
7180000035918:262762..269589	motif:TGCA	TSD:CATCT	262757..262761	269590..269594	IN:264064..268287	0.9762	-	Gypsy	LTR	930223
7180000035920:214782..221650	motif:TGCA	TSD:ATATT	214777..214781	221651..221655	IN:216094..220338	0.9673	-	Gypsy	LTR	1285934
7180000035925:275729..289196	motif:TGCA	TSD:ATCGC	275724..275728	289197..289201	IN:277225..287700	0.9433	-	Gypsy	LTR	2267608
7180000035936:115741..122555	motif:TGCA	TSD:CCCGC	115736..115740	122556..122560	IN:117060..121236	0.9735	+	Gypsy	LTR	1037673
7180000035940:436130..441214	motif:TGCA	TSD:AAGAC	436125..436129	441215..441219	IN:437434..439913	0.9808	+	Gypsy	LTR	748078
7180000035947:145211..158162	motif:TGCA	TSD:GTAAT	145206..145210	158163..158167	IN:146615..156758	0.9879	-	Gypsy	LTR	469180
7180000035952:29829..36633	motif:TGCA	TSD:CTAGT	29824..29828	36634..36638	IN:31134..35328	0.9816	-	Gypsy	LTR	716518
7180000035970:114843..122565	motif:TGCA	TSD:ATCCT	114838..114842	122566..122570	IN:116121..121288	0.9937	+	Gypsy	LTR	243331
7180000035980:63684..70421	motif:TGCA	TSD:AGGAC	63679..63683	70422..70426	IN:64989..69116	0.9678	+	Gypsy	LTR	1265833
7180000035986:103189..109975	motif:TGCA	TSD:ACTGT	103184..103188	109976..109980	IN:104496..108667	0.9962	-	Gypsy	LTR	146525
7180000035994:24344..31165	motif:TGCA	TSD:ACAAC	24339..24343	31166..31170	IN:25653..29857	0.9748	-	Gypsy	LTR	985888
7180000035996:100477..107246	motif:TGCA	TSD:GCAAG	100472..100476	107247..107251	IN:101791..105932	0.9802	+	Gypsy	LTR	771771
7180000035997:207472..214479	motif:TGCA	TSD:CTATA	207467..207471	214480..214484	IN:208854..213097	0.9632	-	Gypsy	LTR	1451288
7180000036002:63326..77832	motif:TGCA	TSD:ATAAG	63321..63325	77833..77837	IN:64923..76234	0.9194	+	Gypsy	LTR	3279560
7180000036006:95420..102276	motif:TGCA	TSD:ATCAT	95415..95419	102277..102281	IN:96739..100957	0.9811	-	Gypsy	LTR	736239
7180000036007:68774..80139	motif:TGCA	TSD:AGAGG	68769..68773	80140..80144	IN:70139..78773	0.9393	+	Gypsy	LTR	2434518
7180000036017:509772..520223	motif:TACA	TSD:GTTTC	509767..509771	520224..520228	IN:512333..517663	0.9961	-	Gypsy	LTR	150391
7180000036024:504111..510907	motif:TGCA	TSD:ATGGG	504106..504110	510908..510912	IN:505440..509574	0.991	-	Gypsy	LTR	348248
7180000036028:84651..91487	motif:TGCA	TSD:GAAAT	84646..84650	91488..91492	IN:85969..90169	0.9788	-	Gypsy	LTR	827131
7180000036045:443052..449881	motif:TGCA	TSD:GTATT	443047..443051	449882..449886	IN:444370..448563	0.9879	+	Gypsy	LTR	469180
7180000036047:332762..339590	motif:TGCA	TSD:CTTAC	332757..332761	339591..339595	IN:334059..338292	0.9792	-	Gypsy	LTR	811303
7180000036047:683445..690258	motif:TGCA	TSD:CCTCA	683440..683444	690259..690263	IN:684752..688951	0.9901	+	Gypsy	LTR	383305
7180000036048:371050..377819	motif:TGCA	TSD:CTCAC	371045..371049	377820..377824	IN:372353..376515	0.9586	-	Gypsy	LTR	1637943
7180000036049:3857..10220	motif:TGCA	TSD:AGGAG	3852..3856	10221..10225	IN:4406..9670	0.9474	-	Gypsy	LTR	2097521
7180000036067:139347..146183	motif:TGCA	TSD:ACGAG	139342..139346	146184..146188	IN:140667..144863	0.9992	-	Gypsy	LTR	30786
7180000036071:1229817..1237037	motif:TGCA	TSD:ATAGA	1229812..1229816	1237038..1237042	IN:1231353..1235502	0.9805	-	Gypsy	LTR	759922
7180000036075:59810..70041	motif:TGCA	TSD:TAAGG	59805..59809	70042..70046	IN:62681..67172	0.9558	-	Gypsy	LTR	1752153
7180000036081:509781..516495	motif:TGCA	TSD:CTAGG	509776..509780	516496..516500	IN:511115..515160	0.9843	-	Gypsy	LTR	610256
7180000036085:331473..344343	motif:TGCA	TSD:ATAAC	331468..331472	344344..344348	IN:332868..342949	0.9778	-	Gypsy	LTR	866738
7180000036085:361574..376447	motif:TGCA	TSD:ACCAC	361569..361573	376448..376452	IN:362527..375494	0.9382	+	Gypsy	LTR	2480588
7180000036092:967870..974828	motif:TGCA	TSD:ATTGT	967865..967869	974829..974833	IN:969283..973415	0.9823	-	Gypsy	LTR	688931
7180000036093:98957..108341	motif:TGCA	TSD:ACTAC	98952..98956	108342..108346	IN:100264..107036	0.9794	+	Gypsy	LTR	803392
7180000036093:116421..126677	motif:TGCA	TSD:GTCCA	116416..116420	126678..126682	IN:117722..125377	0.9946	-	Gypsy	LTR	208444
7180000036093:748868..755610	motif:TGCA	TSD:ATGAG	748863..748867	755611..755615	IN:750164..754316	0.9707	-	Gypsy	LTR	1149526
7180000036099:625857..632865	motif:TGCA	TSD:CCCGC	625852..625856	632866..632870	IN:627269..631454	0.9936	-	Gypsy	LTR	247210
7180000036100:291162..304401	motif:TGCA	TSD:AAATT	291157..291161	304402..304406	IN:292646..302916	0.9697	+	Gypsy	LTR	1189579
7180000036103:53111..59922	motif:TGCA	TSD:AATAC	53106..53110	59923..59927	IN:54429..58603	0.9864	+	Gypsy	LTR	527878
7180000036109:46566..53372	motif:TGCA	TSD:CCCAT	46561..46565	53373..53377	IN:47903..52035	0.9866	+	Gypsy	LTR	520044
7180000036111:65329..72548	motif:TGCA	TSD:ATAGC	65324..65328	72549..72553	IN:66865..71014	0.9571	+	Gypsy	LTR	1699070
7180000036117:95304..102147	motif:TGCA	TSD:CCAGT	95299..95303	102148..102152	IN:96720..100731	0.9718	-	Gypsy	LTR	1105532
7180000036123:1165065..1171863	motif:TGCA	TSD:CTTAC	1165060..1165064	1171864..1171868	IN:1166384..1170542	0.9871	-	Gypsy	LTR	500470
7180000036126:228124..234925	motif:TGCA	TSD:GCACA	228119..228123	234926..234930	IN:229441..233607	0.9803	-	Gypsy	LTR	767821
7180000036127:220976..227987	motif:TGCA	TSD:CCGAC	220971..220975	227988..227992	IN:222360..226603	0.969	+	Gypsy	LTR	1217649
7180000036128:435517..442362	motif:TGCA	TSD:ATGGT	435512..435516	442363..442367	IN:436822..441059	0.977	-	Gypsy	LTR	898463
7180000036129:17205..24382	motif:TGCA	TSD:ATCAC	17200..17204	24383..24387	IN:17850..23737	0.9907	+	Gypsy	LTR	359929
7180000036136:217633..224460	motif:TGCA	TSD:ATAAG	217628..217632	224461..224465	IN:218955..223138	0.9834	+	Gypsy	LTR	645633
7180000036136:259242..269786	motif:TGCA	TSD:TGTAA	259237..259241	269787..269791	IN:261854..267175	0.9694	+	Gypsy	LTR	1201606
7180000036137:112624..126718	motif:TGCA	TSD:GTGGG	112619..112623	126719..126723	IN:114111..125229	0.9289	+	Gypsy	LTR	2873059
7180000036139:552658..565803	motif:TGCA	TSD:CCAGC	552653..552657	565804..565808	IN:554144..564316	0.9839	-	Gypsy	LTR	625974
7180000036140:611571..618301	motif:TGCA	TSD:ATGTT	611566..611570	618302..618306	IN:612890..616980	0.9872	+	Gypsy	LTR	496557
7180000036146:26237..33259	motif:TGCA	TSD:CCGGG	26232..26236	33260..33264	IN:26790..32707	0.9801	-	Gypsy	LTR	775722
7180000036150:245052..254714	motif:TGCA	TSD:TGGAC	245047..245051	254715..254719	IN:247388..252379	0.9247	+	Gypsy	LTR	3052069
7180000036162:14574..24903	motif:TGCA	TSD:AAAAC	14569..14573	24904..24908	IN:17144..22334	0.9751	+	Gypsy	LTR	973951
7180000036168:212632..219468	motif:TGCA	TSD:GTCAC	212627..212631	219469..219473	IN:213948..218151	0.9803	-	Gypsy	LTR	767821
7180000036168:336643..343439	motif:TGCA	TSD:ATGAC	336638..336642	343440..343444	IN:337955..342127	0.9794	+	Gypsy	LTR	803392
7180000036173:60812..67607	motif:TGCA	TSD:AGTTA	60807..60811	67608..67612	IN:62143..66276	0.9857	-	Gypsy	LTR	555311
7180000036173:179171..186039	motif:TGCA	TSD:TAC	179168..179170	186040..186042	IN:180501..184709	0.9752	+	Gypsy	LTR	969973
7180000036177:146481..153819	motif:TCCA	TSD:CTTGT	146476..146480	153820..153824	IN:148007..152293	0.9849	-	Gypsy	LTR	586695
7180000036181:209290..216429	motif:TGCA	TSD:CTAGT	209285..209289	216430..216434	IN:210810..214909	0.9685	+	Gypsy	LTR	1237716
7180000036202:231918..244861	motif:TGCA	TSD:AATAT	231913..231917	244862..244866	IN:233310..243468	0.9907	+	Gypsy	LTR	359929
7180000036202:414937..421957	motif:TGCA	TSD:ATGCG	414932..414936	421958..421962	IN:416328..420567	0.9684	-	Gypsy	LTR	1241731
7180000036215:254866..264178	motif:TGCA	TSD:TGTAT	254861..254865	264179..264183	IN:256967..262075	0.9449	+	Gypsy	LTR	2201113
7180000026592:1161569..1166934	motif:TGCA	TSD:TTTCT	1161564..1161568	1166935..1166939	IN:1161955..1166547	0.9613	-	unknown	LTR	1528238
7180000026592:1874436..1878136	motif:TGCA	TSD:TGATG	1874431..1874435	1878137..1878141	IN:1874753..1877818	0.9781	-	unknown	LTR	854850
7180000026593:515763..520937	motif:TGCA	TSD:GGAAT	515758..515762	520938..520942	IN:516241..520460	0.9916	+	unknown	LTR	324900
7180000026593:954508..958811	motif:TGTA	TSD:GAAAG	954503..954507	958812..958816	IN:954773..958546	0.9551	+	unknown	LTR	1780776
7180000026594:417389..422492	motif:TGCA	TSD:CTGTA	417384..417388	422493..422497	IN:417958..421925	0.986	?	unknown	NA	543551
7180000026594:2618648..2624188	motif:TGCA	TSD:AGTTG	2618643..2618647	2624189..2624193	IN:2619388..2623448	0.9973	+	unknown	LTR	104034
7180000026596:2247189..2252994	motif:TGCA	TSD:GTATC	2247184..2247188	2252995..2252999	IN:2248518..2251667	0.9932	?	unknown	NA	262731
7180000026597:1701109..1707036	motif:TGCA	TSD:CCTCC	1701104..1701108	1707037..1707041	IN:1701814..1706331	0.9929	+	unknown	LTR	274378
7180000026597:1766999..1769925	motif:TGCA	TSD:TAATC	1766994..1766998	1769926..1769930	IN:1767357..1769567	0.9916	?	unknown	NA	324900
7180000026597:1784587..1789895	motif:TGCA	TSD:GCACT	1784582..1784586	1789896..1789900	IN:1784971..1789510	0.9974	+	unknown	LTR	100174
7180000026597:1807152..1811442	motif:TGCA	TSD:AGGCT	1807147..1807151	1811443..1811447	IN:1808469..1810126	0.9947	?	unknown	NA	204570
7180000026597:1911798..1917180	motif:TGCA	TSD:AAAAT	1911793..1911797	1917181..1917185	IN:1912536..1916440	0.996	+	unknown	LTR	154258
7180000026598:98914..104455	motif:TGCA	TSD:ATTTC	98909..98913	104456..104460	IN:99655..103713	0.996	-	unknown	LTR	154258
7180000026598:424985..430253	motif:TGCA	TSD:AAAAT	424980..424984	430254..430258	IN:425303..429936	0.9591	+	unknown	LTR	1617596
7180000026598:769256..774800	motif:TGCA	TSD:AAGTG	769251..769255	774801..774805	IN:769722..774336	0.9785	-	unknown	LTR	839007
7180000026602:415236..417179	motif:TGCA	TSD:TTGTT	415231..415235	417180..417184	IN:415638..416777	0.9702	?	unknown	NA	1169546
7180000026602:649006..654334	motif:TGCA	TSD:CATCT	649001..649005	654335..654339	IN:649359..653981	1	-	unknown	LTR	0
7180000026602:943470..948158	motif:TGCA	TSD:GTACA	943465..943469	948159..948163	IN:943757..947871	1	+	unknown	LTR	0
7180000026602:2317323..2322546	motif:TGCA	TSD:CTTTT	2317318..2317322	2322547..2322551	IN:2317907..2321962	0.9966	-	unknown	LTR	131067
7180000026603:990987..996539	motif:TGCA	TSD:CGACA	990982..990986	996540..996544	IN:991340..996186	0.9943	-	unknown	LTR	220068
7180000026603:1049375..1059304	motif:TGCA	TSD:TAGGT	1049370..1049374	1059305..1059309	IN:1050252..1058427	0.9101	-	unknown	LTR	3683131
7180000026603:1952740..1958373	motif:TGCA	TSD:CTTTG	1952735..1952739	1958374..1958378	IN:1953353..1957760	0.9641	?	unknown	NA	1414910
7180000026605:7924..13436	motif:TGCA	TSD:CTCCT	7919..7923	13437..13441	IN:8493..12867	0.9912	?	unknown	NA	340463
7180000026606:292880..297667	motif:TGCA	TSD:GAGTC	292875..292879	297668..297672	IN:293410..297137	0.9944	?	unknown	NA	216193
7180000026609:81353..85691	motif:TGCA	TSD:ACGAC	81348..81352	85692..85696	IN:82673..84371	0.9796	?	unknown	NA	795484
7180000026609:1507942..1513101	motif:TGCA	TSD:CTTCC	1507937..1507941	1513102..1513106	IN:1508176..1512861	0.9625	-	unknown	LTR	1479614
7180000026609:2131522..2136757	motif:TGCA	TSD:TCCCG	2131517..2131521	2136758..2136762	IN:2131845..2136434	0.9969	-	unknown	LTR	119478
7180000026612:114745..120073	motif:TGCA	TSD:CAAAC	114740..114744	120074..120078	IN:115098..119720	1	+	unknown	LTR	0
7180000026615:420502..426043	motif:TGCA	TSD:CTTAT	420497..420501	426044..426048	IN:421243..425302	0.9987	+	unknown	LTR	50043
7180000026616:245966..251126	motif:TATA	TSD:TTTTT	245961..245965	251127..251131	IN:246260..250832	0.9797	+	unknown	LTR	791530
7180000026618:1750959..1755113	motif:TGCA	TSD:TTAGG	1750954..1750958	1755114..1755118	IN:1752183..1753886	0.9756	?	unknown	NA	954067
7180000026620:124971..130226	motif:TGCA	TSD:TACCA	124966..124970	130227..130231	IN:125277..129920	0.9902	-	unknown	LTR	379407
7180000026620:423965..429249	motif:TGCA	TSD:TACCT	423960..423964	429250..429254	IN:424577..428637	0.9967	?	unknown	NA	127203
7180000026620:648662..654074	motif:TGCA	TSD:AAAAT	648657..648661	654075..654079	IN:649183..653553	0.9885	?	unknown	NA	445734
7180000026624:469286..474468	motif:TGCA	TSD:AAACC	469281..469285	474469..474473	IN:469596..474160	0.9839	+	unknown	LTR	625974
7180000026624:891618..897628	motif:TGCA	TSD:ATTAC	891613..891617	897629..897633	IN:892369..896877	0.9774	+	unknown	LTR	882596
7180000026627:537877..543568	motif:TGCA	TSD:GAGCG	537872..537876	543569..543573	IN:538467..542978	0.9814	-	unknown	LTR	724405
7180000026629:369415..374752	motif:TATA	TSD:TATCT	369410..369414	374753..374757	IN:369747..374419	0.985	+	unknown	LTR	582770
7180000026630:20114..25624	motif:TGCA	TSD:TCTTC	20109..20113	25625..25629	IN:20457..25281	0.9797	+	unknown	LTR	791530
7180000026631:135275..140574	motif:TGCA	TSD:AGTTT	135270..135274	140575..140579	IN:135515..140335	0.9458	?	unknown	NA	2163777
7180000026633:592990..594642	motif:TGCA	TSD:GATAT	592985..592989	594643..594647	IN:593258..594374	1	?	unknown	NA	0
7180000026634:121483..126851	motif:TGCA	TSD:AGACC	121478..121482	126852..126856	IN:122093..126241	0.9607	?	unknown	NA	1552581
7180000026636:592626..597431	motif:TGCA	TSD:NA	..	..	IN:592842..597216	0.9583	+	unknown	LTR	1650158
7180000026637:83700..88701	motif:TGCA	TSD:ACAGT	83695..83699	88702..88706	IN:84310..88091	0.9918	?	unknown	NA	317121
7180000026639:642141..647578	motif:TGCA	TSD:AATAT	642136..642140	647579..647583	IN:642397..647322	0.9688	+	unknown	LTR	1225675
7180000026640:312935..319026	motif:TGCA	TSD:ATTTA	312930..312934	319027..319031	IN:313719..318242	0.9975	-	unknown	LTR	96314
7180000026645:603796..609194	motif:TGCA	TSD:ACTAC	603791..603795	609195..609199	IN:604073..608918	0.9856	+	unknown	LTR	559232
7180000026645:1716076..1721421	motif:TGCA	TSD:ATATT	1716071..1716075	1721422..1721426	IN:1716298..1721199	0.9775	?	unknown	NA	878631
7180000026646:453483..462543	motif:TGCA	TSD:GTATA	453478..453482	462544..462548	IN:454820..461206	0.9157	?	unknown	NA	3439445
7180000026646:1422942..1427861	motif:TACA	TSD:CAACA	1422937..1422941	1427862..1427866	IN:1423192..1427611	0.9482	+	unknown	LTR	2064450
7180000026648:36434..41540	motif:TGCA	TSD:GGTCG	36429..36433	41541..41545	IN:37002..40971	0.9947	?	unknown	NA	204570
7180000026649:655748..660745	motif:TATA	TSD:TTTTC	655743..655747	660746..660750	IN:656025..660468	0.9532	+	unknown	LTR	1858611
7180000026652:1179952..1194204	motif:TGCA	TSD:ATTAC	1179947..1179951	1194205..1194209	IN:1180701..1193454	0.9361	+	unknown	LTR	2568745
7180000026658:289656..294889	motif:TGCA	TSD:ATACC	289651..289655	294890..294894	IN:290262..294284	0.9439	?	unknown	NA	2242654
7180000026658:517982..522366	motif:TGCA	TSD:CTTAT	517977..517981	522367..522371	IN:519323..521028	0.9814	?	unknown	NA	724405
7180000026661:364136..368512	motif:TGCA	TSD:GTGGT	364131..364135	368513..368517	IN:365474..367172	0.9806	?	unknown	NA	755974
7180000026662:490931..495426	motif:TGCA	TSD:CATAT	490926..490930	495427..495431	IN:492333..494023	0.9822	?	unknown	NA	692870
7180000026667:235508..241048	motif:TGCA	TSD:ATTCA	235503..235507	241049..241053	IN:236249..240309	0.9865	-	unknown	LTR	523961
7180000026676:679397..684672	motif:TGCA	TSD:ACTTG	679392..679396	684673..684677	IN:680011..684058	0.9788	?	unknown	NA	827131
7180000026677:256697..261956	motif:TGCA	TSD:TGACT	256692..256696	261957..261961	IN:257088..261574	0.9211	?	unknown	NA	3206396
7180000026677:511558..517015	motif:TGCA	TSD:ACTTG	511553..511557	517016..517020	IN:512298..516276	0.9973	-	unknown	LTR	104034
7180000026677:749105..754621	motif:TGCA	TSD:GTACG	749100..749104	754622..754626	IN:749457..754269	1	+	unknown	LTR	0
7180000026677:798124..803658	motif:TGCA	TSD:ATACG	798119..798123	803659..803663	IN:798862..802920	0.9959	+	unknown	LTR	158125
7180000026677:1356867..1362403	motif:TGCA	TSD:GTAAT	1356862..1356866	1362404..1362408	IN:1357605..1361664	0.9973	-	unknown	LTR	104034
7180000026678:332084..337743	motif:TGCA	TSD:ATAAC	332079..332083	337744..337748	IN:332670..337157	0.9353	+	unknown	LTR	2602399
7180000026682:10882..16344	motif:TGCA	TSD:GTCTA	10877..10881	16345..16349	IN:11450..15775	0.9895	?	unknown	NA	406700
7180000026682:53398..58263	motif:TGCA	TSD:CTCGC	53393..53397	58264..58268	IN:54006..57655	0.9852	?	unknown	NA	574922
7180000026682:121862..126799	motif:TGCA	TSD:AAGCA	121857..121861	126800..126804	IN:122472..126189	0.9951	?	unknown	NA	189080
7180000026682:169360..174966	motif:TGCA	TSD:TCCAC	169355..169359	174967..174971	IN:169971..174353	0.9919	?	unknown	NA	313233
7180000026683:233832..237596	motif:TGCA	TSD:ATTTT	233827..233831	237597..237601	IN:234065..237371	0.9056	?	unknown	NA	3880453
7180000026684:52679..58153	motif:TGCA	TSD:AGTAC	52674..52678	58154..58158	IN:53246..57584	0.9859	?	unknown	NA	547470
7180000026684:542149..547085	motif:TGCA	TSD:CTACA	542144..542148	547086..547090	IN:542760..546475	0.9886	?	unknown	NA	441828
7180000026684:953815..959188	motif:TGTA	TSD:ATATT	953810..953814	959189..959193	IN:954056..958948	0.9132	+	unknown	LTR	3547979
7180000026688:637148..640651	motif:TGCA	TSD:CTTTT	637143..637147	640652..640656	IN:637365..640439	0.9315	?	unknown	NA	2762797
7180000026688:659904..664689	motif:TGCA	TSD:CCAAC	659899..659903	664690..664694	IN:660078..664514	0.9716	+	unknown	LTR	1113526
7180000026688:1312750..1316623	motif:TGCA	TSD:GATCT	1312745..1312749	1316624..1316628	IN:1313026..1316349	0.9928	?	unknown	NA	278261
7180000026692:135826..140264	motif:TGCA	TSD:GTCCA	135821..135825	140265..140269	IN:137190..138899	0.9758	?	unknown	NA	946117
7180000026701:84342..88718	motif:TGCA	TSD:CTCCT	84337..84341	88719..88723	IN:85680..87380	0.9754	?	unknown	NA	962019
7180000026701:247631..251858	motif:TGCA	TSD:GTAAG	247626..247630	251859..251863	IN:247883..251606	0.9763	+	unknown	LTR	926252
7180000026714:54175..59491	motif:TGCA	TSD:ATAAC	54170..54174	59492..59496	IN:54516..59150	0.9736	?	unknown	NA	1033686
7180000026715:203263..207082	motif:TGCA	TSD:GGG	203260..203262	207083..207085	IN:204139..206206	0.9874	?	unknown	NA	488732
7180000026718:827454..832921	motif:TGCA	TSD:GTAAA	827449..827453	832922..832926	IN:828021..832355	0.9824	?	unknown	NA	684992
7180000026722:471504..472918	motif:TGCA	TSD:ATTAT	471499..471503	472919..472923	IN:471918..472504	0.988	?	unknown	NA	465271
7180000026723:516533..521255	motif:TGCA	TSD:ACAAG	516528..516532	521256..521260	IN:517101..520687	0.9824	?	unknown	NA	684992
7180000026732:161882..170739	motif:TGCA	TSD:CTACT	161877..161881	170740..170744	IN:162546..170076	0.9174	-	unknown	LTR	3365874
7180000026732:748019..753333	motif:TGCA	TSD:TTAAG	748014..748018	753334..753338	IN:748334..753018	1	+	unknown	LTR	0
7180000026732:1186098..1191147	motif:TGCA	TSD:ACTAG	1186093..1186097	1191148..1191152	IN:1186395..1190849	0.9866	+	unknown	LTR	520044
7180000026732:1371858..1377132	motif:TGCA	TSD:GGCTG	1371853..1371857	1377133..1377137	IN:1372681..1376306	0.9552	?	unknown	NA	1776685
7180000026735:619773..625177	motif:TGCA	TSD:CCCAT	619768..619772	625178..625182	IN:620051..624899	0.9892	+	unknown	LTR	418404
7180000026738:287644..289058	motif:TGCA	TSD:CCTTT	287639..287643	289059..289063	IN:288058..288644	0.9952	?	unknown	NA	185209
7180000026740:379552..383333	motif:TGCA	TSD:GAGCT	379547..379551	383334..383338	IN:379830..383055	0.9856	?	unknown	NA	559232
7180000026742:463802..469440	motif:TGCA	TSD:CTCGC	463797..463801	469441..469445	IN:464076..469170	0.9343	-	unknown	LTR	2644523
7180000026749:144567..149848	motif:TGCA	TSD:ATATA	144562..144566	149849..149853	IN:145181..149235	0.9967	?	unknown	NA	127203
7180000026762:795715..801063	motif:TGCA	TSD:CAAAA	795710..795714	801064..801068	IN:796325..800453	0.9689	?	unknown	NA	1221662
7180000026767:1257913..1263449	motif:TGCA	TSD:CTTTT	1257908..1257912	1263450..1263454	IN:1258650..1262709	0.9906	+	unknown	LTR	363823
7180000026771:20747..26210	motif:TGCA	TSD:CTAAA	20742..20746	26211..26215	IN:21315..25642	0.993	?	unknown	NA	270495
7180000026771:63372..68888	motif:TGCA	TSD:ATAAA	63367..63371	68889..68893	IN:63730..68530	0.9944	-	unknown	LTR	216193
7180000026784:34698..36111	motif:TGCA	TSD:GAGAT	34693..34697	36112..36116	IN:35111..35698	0.9903	?	unknown	NA	375510
7180000026795:122885..128258	motif:TGCA	TSD:ATTCA	122880..122884	128259..128263	IN:123184..127959	0.9967	+	unknown	LTR	127203
7180000026795:591624..597554	motif:TGCA	TSD:ACAGG	591619..591623	597555..597559	IN:592330..596849	0.9887	+	unknown	LTR	437923
7180000026795:943578..948999	motif:TGCA	TSD:ATATC	943573..943577	949000..949004	IN:943929..948647	0.9858	+	unknown	LTR	551390
7180000026797:356654..363096	motif:TGCA	TSD:AGATG	356649..356653	363097..363101	IN:357202..362547	0.9564	+	unknown	LTR	1727641
7180000026805:111859..116642	motif:TGCT	TSD:CTTAT	111854..111858	116643..116647	IN:112096..116405	0.9662	+	unknown	LTR	1330204
7180000026826:508135..513593	motif:TGCA	TSD:CTTTC	508130..508134	513594..513598	IN:508579..513149	1	-	unknown	LTR	0
7180000026831:131589..137080	motif:TGCA	TSD:CTTGG	131584..131588	137081..137085	IN:132199..136470	0.9754	?	unknown	NA	962019
7180000026834:129406..133748	motif:TGCA	TSD:GCAAT	129401..129405	133749..133753	IN:130729..132428	0.9887	?	unknown	NA	437923
7180000026837:119020..123796	motif:TGCA	TSD:ATAGT	119015..119019	123797..123801	IN:120557..122261	0.9831	?	unknown	NA	657435
7180000026839:728657..732908	motif:TGCA	TSD:ATAGC	728652..728656	732909..732913	IN:729985..731584	0.9917	?	unknown	NA	321010
7180000026841:609511..613838	motif:TGCA	TSD:CATAG	609506..609510	613839..613843	IN:610822..612527	0.9886	?	unknown	NA	441828
7180000026841:655718..660669	motif:TGCA	TSD:GCTTA	655713..655717	660670..660674	IN:656314..660073	0.9816	?	unknown	NA	716518
7180000026856:521064..535835	motif:TGCA	TSD:CATAA	521059..521063	535836..535840	IN:522380..534518	0.9583	?	unknown	NA	1650158
7180000026857:665004..670967	motif:TGCA	TSD:ATACT	664999..665003	670968..670972	IN:666353..669618	0.9334	?	unknown	NA	2682487
7180000026857:1546037..1550356	motif:TGCA	TSD:GGTAT	1546032..1546036	1550357..1550361	IN:1547343..1549050	0.9855	?	unknown	NA	563154
7180000026862:67249..72761	motif:TGCA	TSD:TTTCT	67244..67248	72762..72766	IN:67706..72304	0.9563	-	unknown	LTR	1731725
7180000026862:106113..111500	motif:TGCA	TSD:GTCTC	106108..106112	111501..111505	IN:106854..110760	0.9973	-	unknown	LTR	104034
7180000026883:78944..84481	motif:TGCA	TSD:GTTAC	78939..78943	84482..84486	IN:79682..83741	0.9905	+	unknown	LTR	367718
7180000026886:70850..76344	motif:TGCA	TSD:CCCAA	70845..70849	76345..76349	IN:71456..75738	0.9638	?	unknown	NA	1427031
7180000026889:1338..6799	motif:TGCA	TSD:GATTC	1333..1337	6800..6804	IN:1906..6231	0.9806	?	unknown	NA	755974
7180000026898:557365..563531	motif:TGCA	TSD:ATATG	557360..557364	563532..563536	IN:557715..563181	0.9744	+	unknown	LTR	1001812
7180000026899:407139..408554	motif:TGCA	TSD:GCTTT	407134..407138	408555..408559	IN:407554..408141	0.988	?	unknown	NA	465271
7180000026901:430281..435222	motif:TATA	TSD:GACTG	430276..430280	435223..435227	IN:430527..434976	1	+	unknown	LTR	0
7180000026919:72056..76351	motif:TGCA	TSD:ACTAC	72051..72055	76352..76356	IN:73374..75033	0.9818	?	unknown	NA	708633
7180000026921:815062..819308	motif:TGCA	TSD:TCGGG	815057..815061	819309..819313	IN:816379..817989	0.9757	?	unknown	NA	950091
7180000026924:98614..103229	motif:TGCA	TSD:TATAA	98609..98613	103230..103234	IN:98889..102954	0.9348	+	unknown	LTR	2623453
7180000026924:790588..792056	motif:TGCA	TSD:CTTAT	790583..790587	792057..792061	IN:791001..791643	0.9952	?	unknown	NA	185209
7180000026924:1006953..1012399	motif:TGCA	TSD:ATAAC	1006948..1006952	1012400..1012404	IN:1007209..1012141	0.9574	+	unknown	LTR	1686835
7180000026927:186597..191212	motif:TGCA	TSD:ATTGC	186592..186596	191213..191217	IN:188050..189760	0.978	?	unknown	NA	858812
7180000026929:150836..156303	motif:TGCA	TSD:ACCAG	150831..150835	156304..156308	IN:151405..155736	0.9632	?	unknown	NA	1451288
7180000026930:234410..239151	motif:TGCA	TSD:AATGA	234405..234409	239152..239156	IN:234748..238813	1	+	unknown	LTR	0
7180000026935:127348..131901	motif:TGCA	TSD:CCTGT	127343..127347	131902..131906	IN:128673..130575	0.9834	?	unknown	NA	645633
7180000026944:180728..186072	motif:TGCA	TSD:AGAAA	180723..180727	186073..186077	IN:181095..185705	0.9701	-	unknown	LTR	1173551
7180000026954:71754..77195	motif:TGCA	TSD:CCTAT	71749..71753	77196..77200	IN:72322..76627	0.993	?	unknown	NA	270495
7180000026959:169552..177558	motif:TGCA	TSD:ATATA	169547..169551	177559..177563	IN:170299..176811	0.9559	+	unknown	LTR	1748066
7180000026961:230787..236324	motif:TGCA	TSD:ATTTC	230782..230786	236325..236329	IN:231526..235586	0.9865	+	unknown	LTR	523961
7180000026962:8068..12409	motif:TGCA	TSD:ATCAA	8063..8067	12410..12414	IN:9394..11087	0.9925	?	unknown	NA	289914
7180000026964:37528..42996	motif:TGCA	TSD:GGTAT	37523..37527	42997..43001	IN:38095..42429	0.9982	?	unknown	NA	69314
7180000026982:43900..48738	motif:TGCA	TSD:CCATT	43895..43899	48739..48743	IN:44495..48142	0.9715	?	unknown	NA	1117524
7180000026982:381127..386590	motif:TGCA	TSD:CAACC	381122..381126	386591..386595	IN:381695..386022	0.9807	?	unknown	NA	752026
7180000026988:262738..268274	motif:TGCA	TSD:GTTTT	262733..262737	268275..268279	IN:263476..267535	0.9959	+	unknown	LTR	158125
7180000026995:644027..652458	motif:TGCA	TSD:GGTTA	644022..644026	652459..652463	IN:646484..650000	0.9122	?	unknown	NA	3591507
7180000027001:996243..1001784	motif:TGCA	TSD:ATACT	996238..996242	1001785..1001789	IN:996984..1001045	0.9906	+	unknown	LTR	363823
7180000027005:931201..936155	motif:TGCA	TSD:GTTAT	931196..931200	936156..936160	IN:931523..935832	0.9814	?	unknown	NA	724405
7180000027005:1041378..1046568	motif:TGCA	TSD:TGGCT	1041373..1041377	1046569..1046573	IN:1041943..1046002	0.9912	-	unknown	LTR	340463
7180000027008:636852..642166	motif:TGCA	TSD:CATTG	636847..636851	642167..642171	IN:637167..641851	1	-	unknown	LTR	0
7180000027009:76384..80139	motif:TGCA	TSD:AACTC	76379..76383	80140..80144	IN:76556..79965	0.9253	-	unknown	LTR	3026428
7180000027011:835669..840424	motif:TGCA	TSD:GAATG	835664..835668	840425..840429	IN:836015..840078	0.9971	-	unknown	LTR	111755
7180000027013:195439..200911	motif:TGCA	TSD:ATAAG	195434..195438	200912..200916	IN:195790..200560	0.9915	-	unknown	LTR	328790
7180000027018:33032..38947	motif:TGCA	TSD:CTCGC	33027..33031	38948..38952	IN:33384..38594	0.9575	-	unknown	LTR	1682757
7180000027027:142486..148416	motif:TGCA	TSD:TAAAC	142481..142485	148417..148421	IN:143191..147711	0.9986	+	unknown	LTR	53896
7180000027028:180336..184246	motif:TGCA	TSD:GTTAG	180331..180335	184247..184251	IN:180563..184020	0.9649	?	unknown	NA	1382612
7180000027028:497830..503122	motif:TGCA	TSD:TTC	497827..497829	503123..503125	IN:498170..502770	0.9794	?	unknown	NA	803392
7180000027035:207454..212991	motif:TGCA	TSD:GCCAG	207449..207453	212992..212996	IN:208193..212252	0.9973	+	unknown	LTR	104034
7180000027039:585444..590692	motif:TGCA	TSD:GGAAA	585439..585443	590693..590697	IN:586056..590080	0.9772	?	unknown	NA	890529
7180000027039:763070..768537	motif:TGCA	TSD:TATTG	763065..763069	768538..768542	IN:763636..767971	0.9876	?	unknown	NA	480910
7180000027039:829016..834508	motif:TGCA	TSD:CTACC	829011..829015	834509..834513	IN:829585..833940	0.9912	?	unknown	NA	340463
7180000027045:84979..90258	motif:TGCA	TSD:GCGGT	84974..84978	90259..90263	IN:85589..89648	0.9705	?	unknown	NA	1157532
7180000027048:148558..153952	motif:TGCA	TSD:CAATA	148553..148557	153953..153957	IN:149168..153342	0.9869	?	unknown	NA	508298
7180000027048:172146..176389	motif:TGCA	TSD:CCAGG	172141..172145	176390..176394	IN:173464..175070	0.9773	?	unknown	NA	886562
7180000027050:746321..753384	motif:TGCA	TSD:CCCCT	746316..746320	753385..753389	IN:746965..752739	0.9473	?	unknown	NA	2101658
7180000027052:825144..830680	motif:TGCA	TSD:GTTGA	825139..825143	830681..830685	IN:825882..829941	0.9919	+	unknown	LTR	313233
7180000027058:444606..449924	motif:TGCA	TSD:TTTCC	444601..444605	449925..449929	IN:444873..449659	0.9813	+	unknown	LTR	728349
7180000027066:360145..368006	motif:TGCA	TSD:ATAAC	360140..360144	368007..368011	IN:360547..367602	0.958	-	unknown	LTR	1662378
7180000027068:803342..808119	motif:TGCA	TSD:AGTTC	803337..803341	808120..808124	IN:803940..807520	0.9816	?	unknown	NA	716518
7180000027078:13370..18592	motif:TGCA	TSD:ATTAA	13365..13369	18593..18597	IN:13719..18243	0.9971	-	unknown	LTR	111755
7180000027089:657338..662915	motif:TGCA	TSD:ATTAC	657333..657337	662916..662920	IN:657780..662473	0.9729	-	unknown	LTR	1061605
7180000027135:48015..52746	motif:TGCA	TSD:ATCAC	48010..48014	52747..52751	IN:49473..51288	0.9692	?	unknown	NA	1209627
7180000027141:729237..734183	motif:TGCA	TSD:ATTGC	729232..729236	734184..734188	IN:729538..733882	0.9834	+	unknown	LTR	645633
7180000027142:623357..628893	motif:TACA	TSD:GTCAT	623352..623356	628894..628898	IN:624097..628156	0.9933	-	unknown	LTR	258850
7180000027146:80709..85584	motif:TGCA	TSD:TATGG	80704..80708	85585..85589	IN:81317..84976	0.9721	?	unknown	NA	1093545
7180000027150:273209..277950	motif:TGCA	TSD:GAATA	273204..273208	277951..277955	IN:273547..277612	0.997	-	unknown	LTR	115616
7180000027158:9694..14631	motif:TGCA	TSD:CTATC	9689..9693	14632..14636	IN:10304..14021	1	?	unknown	NA	0
7180000027158:319280..324816	motif:TGCA	TSD:CTACG	319275..319279	324817..324821	IN:320019..324078	0.9973	+	unknown	LTR	104034
7180000027158:598604..601377	motif:TACA	TSD:CATCT	598599..598603	601378..601382	IN:598907..601074	0.9868	-	unknown	LTR	512213
7180000027161:175277..180810	motif:TGCA	TSD:GGTTG	175272..175276	180811..180815	IN:176014..180073	0.9946	-	unknown	LTR	208444
7180000027161:506798..512004	motif:TACA	TSD:TAAAA	506793..506797	512005..512009	IN:507081..511722	0.9648	+	unknown	LTR	1386647
7180000027163:354539..361548	motif:TGCA	TSD:TACAA	354534..354538	361549..361553	IN:354785..361302	0.9431	+	unknown	LTR	2275930
7180000027164:385098..390637	motif:TACA	TSD:CACAT	385093..385097	390638..390642	IN:385837..389896	0.9879	-	unknown	LTR	469180
7180000027172:385969..391506	motif:TGCA	TSD:CGTAT	385964..385968	391507..391511	IN:386707..390766	0.9933	+	unknown	LTR	258850
7180000027184:506902..516792	motif:TGCA	TSD:AGAGA	506897..506901	516793..516797	IN:507782..515911	0.9388	+	unknown	LTR	2455450
7180000027191:577568..582705	motif:TGCA	TSD:GTTTC	577563..577567	582706..582710	IN:578178..582095	0.9721	?	unknown	NA	1093545
7180000027200:781215..786679	motif:TGCA	TSD:TGATC	781210..781214	786680..786684	IN:781648..786246	0.9724	-	unknown	LTR	1081564
7180000027201:141692..146663	motif:TGCA	TSD:CCCTG	141687..141691	146664..146668	IN:142301..146053	0.9902	?	unknown	NA	379407
7180000027206:450264..456191	motif:TGCA	TSD:AGTAG	450259..450263	456192..456196	IN:450969..455486	0.9972	-	unknown	LTR	107894
7180000027207:220660..226200	motif:TGCA	TSD:AGTTC	220655..220659	226201..226205	IN:221400..225459	0.9973	+	unknown	LTR	104034
7180000027211:792341..798727	motif:TGCA	TSD:AACTA	792336..792340	798728..798732	IN:792729..798340	0.9665	+	unknown	LTR	1318124
7180000027214:13777..19207	motif:TGCA	TSD:AATTT	13772..13776	19208..19212	IN:14148..18834	0.9839	?	unknown	NA	625974
7180000027219:207735..213289	motif:TGCA	TSD:GTGTT	207730..207734	213290..213294	IN:208344..212680	0.9721	?	unknown	NA	1093545
7180000027219:399774..404840	motif:TGCA	TSD:TAGGT	399769..399773	404841..404845	IN:400384..404230	0.9624	?	unknown	NA	1483663
7180000027227:169998..177915	motif:TGCA	TSD:AAGAC	169993..169997	177916..177920	IN:171782..176131	0.9412	?	unknown	NA	2355115
7180000027227:784936..789934	motif:TGCA	TSD:CCTAT	784931..784935	789935..789939	IN:786480..788389	0.9832	?	unknown	NA	653501
7180000027229:82060..87173	motif:TGCA	TSD:ATATC	82055..82059	87174..87178	IN:82365..86867	0.9673	?	unknown	NA	1285934
7180000027240:13179..18612	motif:TGCA	TSD:GAACC	13174..13178	18613..18617	IN:13483..18308	0.9836	+	unknown	LTR	637768
7180000027249:634258..639161	motif:TGCA	TSD:CATAC	634253..634257	639162..639166	IN:634534..638886	0.971	-	unknown	LTR	1137521
7180000027254:285544..294229	motif:TGCA	TSD:GCAAG	285539..285543	294230..294234	IN:286510..293261	0.938	-	unknown	LTR	2488972
7180000027257:219444..224871	motif:TGCA	TSD:CAG	219441..219443	224872..224874	IN:219698..224617	0.9644	-	unknown	LTR	1402794
7180000027261:521205..525459	motif:TGCA	TSD:ACACC	521200..521204	525460..525464	IN:522524..524140	0.9645	?	unknown	NA	1398756
7180000027265:321136..327696	motif:TACA	TSD:AATAT	321131..321135	327697..327701	IN:321451..327382	0.9683	-	unknown	LTR	1245747
7180000027266:70940..76268	motif:TGCA	TSD:ATAAG	70935..70939	76269..76273	IN:71293..75915	1	+	unknown	LTR	0
7180000027267:21938..26624	motif:TGCA	TSD:ATTTT	21933..21937	26625..26629	IN:22224..26338	1	+	unknown	LTR	0
7180000027274:405416..411632	motif:TGCA	TSD:TGGCG	405411..405415	411633..411637	IN:405833..411216	0.9187	-	unknown	LTR	3309741
7180000027277:312783..316596	motif:TGCA	TSD:TATCC	312778..312782	316597..316601	IN:313003..316376	0.9455	?	unknown	NA	2176217
7180000027277:445546..450897	motif:TGCA	TSD:AGTAT	445541..445545	450898..450902	IN:445905..450541	0.9694	?	unknown	NA	1201606
7180000027280:146217..151136	motif:TGCA	TSD:CTGTC	146212..146216	151137..151141	IN:146828..150525	0.9935	?	unknown	NA	251090
7180000027283:67344..72580	motif:TGCA	TSD:AGGGG	67339..67343	72581..72585	IN:67956..71968	0.9967	?	unknown	NA	127203
7180000027283:114505..116065	motif:TGCA	TSD:GTGGG	114500..114504	116066..116070	IN:114906..115664	0.9551	?	unknown	NA	1780776
7180000027288:269115..274898	motif:TGCA	TSD:CTTGA	269110..269114	274899..274903	IN:269721..274292	0.9769	?	unknown	NA	902431
7180000027289:29275..36200	motif:TGCA	TSD:GTAAA	29270..29274	36201..36205	IN:30341..35133	0.9784	-	unknown	LTR	842967
7180000027298:281435..285039	motif:TGTA	TSD:TAAAG	281430..281434	285040..285044	IN:281713..284761	0.9713	-	unknown	LTR	1125521
7180000027298:334208..335622	motif:TGCA	TSD:ATTAT	334203..334207	335623..335627	IN:334622..335209	0.9831	?	unknown	NA	657435
7180000027298:771712..776062	motif:TGCA	TSD:GGCGT	771707..771711	776063..776067	IN:773038..774736	0.9706	?	unknown	NA	1153529
7180000027305:180046..184915	motif:TGCA	TSD:TGTTT	180041..180045	184916..184920	IN:180655..184306	0.9787	?	unknown	NA	831089
7180000027311:230695..235976	motif:TGCA	TSD:TAAAC	230690..230694	235977..235981	IN:230972..235699	0.9892	+	unknown	LTR	418404
7180000027312:15227..25605	motif:TGCA	TSD:CAGCA	15222..15226	25606..25610	IN:15565..25267	0.9912	?	unknown	LTR	340463
7180000027312:599381..604994	motif:TGCA	TSD:CTTGG	599376..599380	604995..604999	IN:599994..604380	0.9935	?	unknown	NA	251090
7180000027315:185593..191059	motif:TGCA	TSD:TACAT	185588..185592	191060..191064	IN:186035..190616	0.9707	-	unknown	LTR	1149526
7180000027326:11615..16093	motif:TGCA	TSD:ATCAT	11610..11614	16094..16098	IN:11803..15905	0.9628	-	unknown	LTR	1467471
7180000027327:32466..38007	motif:TGCA	TSD:CCCCC	32458..32462	38008..38012	IN:33209..37266	0.9892	-	unknown	LTR	418404
7180000027330:123976..129513	motif:TGCA	TSD:ACTAC	123971..123975	129514..129518	IN:124715..128774	0.9986	+	unknown	LTR	53896
7180000027335:18246..23983	motif:TGCA	TSD:CAACA	18241..18245	23984..23988	IN:18860..23371	0.9333	?	unknown	NA	2686708
7180000027343:47579..52918	motif:TGCA	TSD:AAAGG	47574..47578	52919..52923	IN:47827..52669	0.96	?	unknown	NA	1581007
7180000027346:106522..111745	motif:TACA	TSD:CTAAT	106517..106521	111746..111750	IN:106841..111426	0.9781	+	unknown	LTR	854850
7180000027362:473317..478742	motif:TGCA	TSD:GGTGG	473312..473316	478743..478747	IN:473885..478173	0.9877	?	unknown	NA	476999
7180000027369:116489..120817	motif:TGCA	TSD:ATCTG	116484..116488	120818..120822	IN:117810..119496	0.9826	?	unknown	NA	677116
7180000027376:246035..257318	motif:TGCA	TSD:GGACC	246030..246034	257319..257323	IN:248964..254391	0.9915	?	unknown	NA	328790
7180000027384:406265..411148	motif:TGCA	TSD:AACTT	406260..406264	411149..411153	IN:406663..410750	0.9899	-	unknown	LTR	391101
7180000027385:140817..146289	motif:TGCA	TSD:CATAA	140812..140816	146290..146294	IN:141419..145688	0.9685	?	unknown	NA	1237716
7180000027385:448314..459643	motif:TGCA	TSD:CTCAT	448309..448313	459644..459648	IN:451165..456789	0.9884	?	unknown	NA	449640
7180000027391:325925..332950	motif:TGCA	TSD:CTT	325922..325924	332951..332953	IN:326335..332539	0.9148	?	unknown	NA	3478470
7180000027395:112305..117311	motif:TGCA	TSD:TTAAT	112300..112304	117312..117316	IN:112645..116971	0.9676	?	unknown	NA	1273872
7180000027395:342070..347693	motif:TGCA	TSD:ATTTC	342065..342069	347694..347698	IN:342682..347080	0.9886	?	unknown	NA	441828
7180000027400:367655..371894	motif:TGCA	TSD:ATACG	367650..367654	371895..371899	IN:368983..370567	0.9955	?	unknown	NA	173598
7180000027404:71861..78216	motif:TGCA	TSD:ACATA	71856..71860	78217..78221	IN:72278..77797	0.9382	-	unknown	LTR	2480588
7180000027422:69704..75401	motif:TGCA	TSD:TGAAG	69699..69703	75402..75406	IN:70061..75044	0.9553	?	unknown	NA	1772595
7180000027428:175430..180886	motif:TGCA	TSD:GAAGT	175425..175429	180887..180891	IN:175999..180317	0.9859	?	unknown	NA	547470
7180000027429:796172..801410	motif:TGCA	TSD:AGATT	796167..796171	801411..801415	IN:796912..800671	0.9919	-	unknown	LTR	313233
7180000027430:68140..72750	motif:TGCA	TSD:AAGAT	68135..68139	72751..72755	IN:68418..72472	0.9712	-	unknown	LTR	1129521
7180000027430:394589..399974	motif:TGCA	TSD:ATACC	394584..394588	399975..399979	IN:395329..399235	0.9973	+	unknown	LTR	104034
7180000027443:9457..14973	motif:TGCA	TSD:ACTAT	9452..9456	14974..14978	IN:9809..14621	1	+	unknown	LTR	0
7180000027470:233429..238491	motif:TGCA	TSD:GTAAT	233424..233428	238492..238496	IN:234975..236945	0.9696	?	unknown	NA	1193588
7180000027470:649080..653421	motif:TGCA	TSD:ATAAG	649075..649079	653422..653426	IN:650097..652404	0.947	?	unknown	NA	2114071
7180000027474:521502..526306	motif:TGCA	TSD:ACTGA	521497..521501	526307..526311	IN:522114..525695	0.969	?	unknown	NA	1217649
7180000027480:28150..30288	motif:TGCA	TSD:ACATG	28145..28149	30289..30293	IN:28452..29986	0.9801	?	unknown	NA	775722
7180000027495:80757..83853	motif:TGCA	TSD:CTAGC	80752..80756	83854..83858	IN:81430..83178	0.96	?	unknown	NA	1581007
7180000027504:236538..241293	motif:TGCA	TSD:ATAAT	236533..236537	241294..241298	IN:236884..240947	0.9942	-	unknown	LTR	223944
7180000027511:84496..88791	motif:TGCA	TSD:CATAC	84491..84495	88792..88796	IN:85802..87485	0.9855	?	unknown	NA	563154
7180000027512:223348..224790	motif:TGCA	TSD:AAAAT	223343..223347	224791..224795	IN:223773..224364	0.9977	?	unknown	NA	88597
7180000027517:8300..13832	motif:TGCA	TSD:ATCTC	8295..8299	13833..13837	IN:9037..13095	0.9919	-	unknown	LTR	313233
7180000027519:94841..100165	motif:TGCA	TSD:TATAG	94836..94840	100166..100170	IN:95150..99856	0.9774	-	unknown	LTR	882596
7180000027536:186560..188014	motif:TGCA	TSD:TCCAG	186555..186559	188015..188019	IN:186982..187592	0.9431	?	unknown	NA	2275930
7180000027542:191458..195794	motif:TGCA	TSD:CTTTT	191453..191457	195795..195799	IN:191636..195616	0.9551	+	unknown	LTR	1780776
7180000027543:417643..421606	motif:TGCA	TSD:ATTAT	417638..417642	421607..421611	IN:417874..421375	0.9567	-	unknown	LTR	1715393
7180000027567:4395..8634	motif:TGCA	TSD:GTAAG	4390..4394	8635..8639	IN:5713..7312	0.9917	?	unknown	NA	321010
7180000027581:59307..64690	motif:TGCA	TSD:TTACC	59302..59306	64691..64695	IN:59916..64080	0.9525	?	unknown	NA	1887341
7180000027592:48130..53597	motif:TGCA	TSD:CAAAA	48125..48129	53598..53602	IN:48699..53029	0.9877	?	unknown	NA	476999
7180000027593:138454..143637	motif:TGCA	TSD:GAGAG	138449..138453	143638..143642	IN:139068..143023	0.9853	?	unknown	NA	570999
7180000027593:159915..165341	motif:TGCA	TSD:GAGTA	159910..159914	165342..165346	IN:160483..164773	0.9895	?	unknown	NA	406700
7180000027597:508426..512252	motif:TGCA	TSD:ATTTC	508421..508425	512253..512257	IN:508655..512025	0.9607	?	unknown	NA	1552581
7180000027609:38765..41616	motif:TGCA	TSD:GAAAC	38760..38764	41617..41621	IN:38935..41446	0.9765	-	unknown	LTR	918309
7180000027612:33670..38540	motif:TGCA	TSD:CTTTC	33665..33669	38541..38545	IN:34278..37932	0.9819	?	unknown	NA	704692
7180000027612:139379..144682	motif:TGCA	TSD:AATTG	139374..139378	144683..144687	IN:139993..144068	0.9935	?	unknown	NA	251090
7180000027635:55206..61513	motif:TGCA	TSD:ATATA	55201..55205	61514..61518	IN:55478..61241	0.9743	+	unknown	LTR	1005794
7180000027638:58921..64071	motif:TGCA	TSD:CTGTA	58916..58920	64072..64076	IN:59540..63452	0.9677	?	unknown	NA	1269852
7180000027650:478612..484011	motif:TGCA	TSD:TGTGT	478607..478611	484012..484016	IN:479217..483406	0.9868	?	unknown	NA	512213
7180000027652:149296..154564	motif:TACA	TSD:AAAAT	149291..149295	154565..154569	IN:149606..154254	0.9968	+	unknown	LTR	123340
7180000027652:400702..404105	motif:TGCA	TSD:CCCTT	400697..400701	404106..404110	IN:400934..403871	0.8983	?	unknown	NA	4203452
7180000027652:420988..425677	motif:TGCA	TSD:GCTCC	420983..420987	425678..425682	IN:421275..425390	0.9686	+	unknown	LTR	1233702
7180000027661:498376..507239	motif:TGCA	TSD:ATGTG	498371..498375	507240..507244	IN:499724..505891	0.9304	?	unknown	NA	2809395
7180000027669:335504..340063	motif:TGCA	TSD:ATCAT	335499..335503	340064..340068	IN:336833..338733	0.976	?	unknown	NA	938169
7180000027675:318723..322889	motif:TGCA	TSD:CCTAC	318718..318722	322890..322894	IN:320040..321572	0.9818	?	unknown	NA	708633
7180000027698:31363..38952	motif:TGCA	TSD:GTGTT	31358..31362	38953..38957	IN:32744..37571	0.9891	-	unknown	LTR	422307
7180000027700:206226..212405	motif:TGCA	TSD:GTA	206223..206225	212406..212408	IN:206466..212165	0.9707	-	unknown	LTR	1149526
7180000027702:563078..567417	motif:TGCA	TSD:AGTAG	563073..563077	567418..567422	IN:564398..566096	0.9955	?	unknown	NA	173598
7180000027703:285348..293736	motif:TGCA	TSD:TTTTT	285343..285347	293737..293741	IN:285701..293384	0.9518	?	unknown	NA	1916098
7180000027705:170600..175764	motif:TGCA	TSD:GATTT	170595..170599	175765..175769	IN:170939..175427	0.95	?	unknown	NA	1990179
7180000027719:30680..45860	motif:TACA	TSD:AGTTT	30675..30679	45861..45865	IN:31025..45515	0.9536	+	unknown	LTR	1842208
7180000027734:203668..208890	motif:TGCA	TSD:CTCCG	203663..203667	208891..208895	IN:204017..208541	0.9943	-	unknown	LTR	220068
7180000027740:61660..65326	motif:TGCA	TSD:CTT	61655..61657	65327..65329	IN:62075..64911	0.9493	+	unknown	LTR	2019040
7180000027746:117920..125174	motif:TGCA	TSD:CAAGT	117915..117919	125175..125179	IN:120189..122903	0.9243	?	unknown	NA	3069176
7180000027752:334436..338865	motif:TGCA	TSD:AAATT	334431..334435	338866..338870	IN:334604..338697	0.9702	-	unknown	LTR	1169546
7180000027754:568659..573946	motif:TGCA	TSD:CCATG	568654..568658	573947..573951	IN:568967..573638	0.9547	?	unknown	NA	1797145
7180000027755:4569..9812	motif:TGCA	TSD:ATGGG	4564..4568	9813..9817	IN:5182..9201	0.9886	?	unknown	NA	441828
7180000027761:194753..200425	motif:TGCA	TSD:ATGAC	194748..194752	200426..200430	IN:195101..200077	0.9914	?	unknown	LTR	332680
7180000027766:644244..648985	motif:TGCA	TSD:GTAGG	644239..644243	648986..648990	IN:644853..648376	0.9852	?	unknown	NA	574922
7180000027776:159863..164717	motif:TGCA	TSD:GCGAG	159858..159862	164718..164722	IN:161342..163238	0.9811	?	unknown	NA	736239
7180000027776:413612..418806	motif:TGCA	TSD:TAAAC	413607..413611	418807..418811	IN:413927..418491	0.9557	+	unknown	LTR	1756240
7180000027779:1563..6852	motif:TGCA	TSD:CCTAC	1558..1562	6853..6857	IN:2176..6238	0.9902	?	unknown	NA	379407
7180000027780:536430..541883	motif:TGCA	TSD:GTAAT	536425..536429	541884..541888	IN:536997..541315	0.9859	?	unknown	NA	547470
7180000027798:121022..126392	motif:TGCA	TSD:GATAT	121017..121021	126393..126397	IN:121632..125782	0.9705	?	unknown	NA	1157532
7180000027809:606436..613463	motif:TGCA	TSD:TAAGT	606431..606435	613464..613468	IN:607367..612531	0.911	?	unknown	NA	3643828
7180000027819:50622..56161	motif:TGCA	TSD:ATGAT	50617..50621	56162..56166	IN:51363..55420	0.9892	+	unknown	LTR	418404
7180000027833:340335..345809	motif:TGCA	TSD:TTATG	340330..340334	345810..345814	IN:340803..345345	0.9574	+	unknown	LTR	1686835
7180000027846:373257..378794	motif:TGCA	TSD:ATAGT	373252..373256	378795..378799	IN:373995..378054	0.9973	-	unknown	LTR	104034
7180000027846:380896..386300	motif:TGCA	TSD:AGCAC	380891..380895	386301..386305	IN:381263..385933	0.9673	+	unknown	LTR	1285934
7180000027848:288647..290061	motif:TGCA	TSD:CTTAT	288642..288646	290062..290066	IN:289061..289647	0.9952	?	unknown	NA	185209
7180000027866:396116..401333	motif:TGCA	TSD:ACTTA	396111..396115	401334..401338	IN:396404..401045	0.9688	-	unknown	LTR	1225675
7180000027869:329154..333448	motif:TACA	TSD:ACAAC	329149..329153	333452..333456	IN:329406..333196	0.9765	+	unknown	LTR	918309
7180000027870:27509..32951	motif:TGCA	TSD:CAATA	27504..27508	32952..32956	IN:27764..32696	0.9531	+	unknown	LTR	1862714
7180000027891:79889..85301	motif:TGCA	TSD:CTCCT	79884..79888	85302..85306	IN:80458..84734	0.9807	?	unknown	NA	752026
7180000027898:458036..463569	motif:TGCA	TSD:ATTTC	458031..458035	463570..463574	IN:458773..462832	0.9959	-	unknown	LTR	158125
7180000027900:59574..64936	motif:TGCA	TSD:GATCT	59569..59573	64937..64941	IN:60142..64368	0.9859	?	unknown	NA	547470
7180000027905:11787..16150	motif:TGCA	TSD:ACATA	11782..11786	16151..16155	IN:12397..15540	0.9885	?	unknown	NA	445734
7180000027907:11850..17088	motif:TGCA	TSD:ACTAT	11845..11849	17089..17093	IN:12461..16474	0.9723	?	unknown	NA	1085557
7180000027921:22264..28047	motif:TGCA	TSD:CAAAG	22259..22263	28048..28052	IN:22501..27810	0.9622	+	unknown	LTR	1491763
7180000027928:92357..97837	motif:TGCA	TSD:CATTC	92352..92356	97838..97842	IN:92924..97269	0.9947	?	unknown	NA	204570
7180000027928:233259..238118	motif:TGCA	TSD:GCTAT	233254..233258	238119..238123	IN:233868..237508	0.9738	?	unknown	NA	1025714
7180000027932:352136..357659	motif:TGCA	TSD:ATAAG	352131..352135	357660..357664	IN:352729..357065	0.9663	?	unknown	NA	1326177
7180000027938:505047..509357	motif:TGCA	TSD:ATAAT	505042..505046	509358..509362	IN:505258..509148	0.9716	-	unknown	LTR	1113526
7180000027939:74195..79407	motif:TGCA	TSD:TTTAT	74190..74194	79408..79412	IN:74788..78816	0.9646	?	unknown	NA	1394719
7180000027950:449653..456369	motif:TGCA	TSD:ATCCA	449648..449652	456370..456374	IN:450985..455039	0.9452	?	unknown	NA	2188662
7180000027954:357262..361847	motif:TGCA	TSD:CCTTC	357257..357261	361848..361852	IN:358611..360497	0.9637	?	unknown	NA	1431072
7180000027958:54305..58882	motif:TGCA	TSD:ACAAG	54300..54304	58883..58887	IN:54584..58603	0.9714	+	unknown	LTR	1121522
7180000027971:64782..72586	motif:TGCA	TSD:GTCTA	64777..64781	72587..72591	IN:67308..70060	0.943	?	unknown	NA	2280093
7180000027975:47721..51558	motif:TGCA	TSD:ATATG	47716..47720	51559..51563	IN:47947..51332	0.9427	?	unknown	NA	2292583
7180000027983:18816..25940	motif:TGCA	TSD:GATT	18812..18815	25941..25944	IN:19613..25144	0.9374	?	unknown	NA	2514140
7180000028006:217312..221668	motif:TGCA	TSD:AGTAG	217307..217311	221669..221673	IN:218635..220341	0.9646	?	unknown	NA	1394719
7180000028019:31001..32248	motif:TGCA	TSD:CCCCA	30996..31000	32249..32253	IN:31235..32014	0.9573	?	unknown	NA	1690913
7180000028024:94277..99480	motif:TGCA	TSD:GATTA	94272..94276	99481..99485	IN:94846..98911	0.9825	?	unknown	NA	681054
7180000028045:196406..201351	motif:TGCA	TSD:CTCGA	196401..196405	201352..201356	IN:197016..200741	0.9967	?	unknown	NA	127203
7180000028063:147199..151570	motif:TGCA	TSD:GGAAG	147194..147198	151571..151575	IN:148530..150239	0.991	?	unknown	NA	348248
7180000028069:154284..159495	motif:TGCA	TSD:GGGGG	154279..154283	159496..159500	IN:154877..158902	0.9747	?	unknown	NA	989868
7180000028072:251814..256684	motif:TGCA	TSD:TCTTA	251809..251813	256685..256689	IN:252092..256406	0.9427	-	unknown	LTR	2292583
7180000028081:77215..78505	motif:TGCA	TSD:GGGGA	77210..77214	78506..78510	IN:77448..78272	0.9188	?	unknown	NA	3305427
7180000028082:123043..126136	motif:TGCA	TSD:CTATT	123038..123042	126137..126141	IN:123264..125919	0.8959	?	unknown	NA	4310438
7180000028085:79977..84184	motif:TGCA	TSD:AACAT	79972..79976	84185..84189	IN:81300..82861	0.9842	?	unknown	NA	614185
7180000028096:427032..431322	motif:TGCA	TSD:AGGCA	427027..427031	431323..431327	IN:428369..429985	0.9739	?	unknown	NA	1021729
7180000028107:41913..46817	motif:TGCA	TSD:CAACC	41908..41912	46818..46822	IN:42523..46207	0.9885	?	unknown	NA	445734
7180000028114:258949..264131	motif:TGCA	TSD:AAAAC	258944..258948	264132..264136	IN:259284..263796	0.9761	+	unknown	LTR	934196
7180000028143:7746..15296	motif:TGCA	TSD:TTACA	7741..7745	15297..15301	IN:7925..15117	0.9444	?	unknown	NA	2221876
7180000028154:41179..46645	motif:TGCA	TSD:ATTAG	41174..41178	46646..46650	IN:41748..46077	0.9807	?	unknown	NA	752026
7180000028155:182962..188651	motif:TGCA	TSD:ATAGG	182957..182961	188652..188656	IN:184310..187303	0.9674	?	unknown	NA	1281913
7180000028158:187191..191672	motif:TGCA	TSD:ATCTC	187186..187190	191673..191677	IN:188504..190361	0.9787	?	unknown	NA	831089
7180000028160:79579..84902	motif:TGCA	TSD:ATTAA	79574..79578	84903..84907	IN:80191..84290	0.9478	?	unknown	NA	2080981
7180000028167:140609..146100	motif:TGCA	TSD:AAAGA	140604..140608	146101..146105	IN:141036..145674	0.9579	-	unknown	LTR	1666453
7180000028179:383644..386843	motif:TGCA	TSD:GTGGA	383639..383643	386844..386848	IN:384075..386412	0.9259	?	unknown	NA	3000810
7180000028182:178382..183638	motif:TGCA	TSD:CCCTC	178377..178381	183639..183643	IN:178669..183351	0.9791	+	unknown	LTR	815259
7180000028182:397376..402013	motif:TGCA	TSD:TCTAT	397371..397375	402014..402018	IN:397986..401403	0.9853	?	unknown	NA	570999
7180000028186:2387..7842	motif:TGCA	TSD:CCACA	2382..2386	7843..7847	IN:2955..7274	0.9824	?	unknown	NA	684992
7180000028192:429332..433719	motif:TGCA	TSD:ACTGT	429327..429331	433720..433724	IN:430672..432378	0.965	?	unknown	NA	1378577
7180000028196:39909..45386	motif:TGCA	TSD:ATATC	39904..39908	45387..45391	IN:40515..44780	0.9538	?	unknown	NA	1834009
7180000028197:44387..48772	motif:TGCA	TSD:CTCTC	44382..44386	48773..48777	IN:45727..47430	0.9576	?	unknown	NA	1678680
7180000028205:242753..248500	motif:TGCA	TSD:AAGAT	242748..242752	248501..248505	IN:243114..248139	0.9474	?	unknown	NA	2097521
7180000028206:32980..38454	motif:TGCA	TSD:CGTAA	32975..32979	38455..38459	IN:33549..37886	0.9947	?	unknown	NA	204570
7180000028211:283194..288126	motif:TGCA	TSD:GCATG	283189..283193	288127..288131	IN:284588..286731	0.9348	?	unknown	NA	2623453
7180000028212:74622..78975	motif:TGCA	TSD:TCAGA	74617..74621	78976..78980	IN:74811..78788	0.9789	+	unknown	LTR	823173
7180000028212:176093..180303	motif:TACA	TSD:CCATT	176088..176092	180304..180308	IN:176413..179983	0.9594	+	unknown	LTR	1605394
7180000028220:128204..133128	motif:TGCA	TSD:AAACA	128199..128203	133129..133133	IN:128576..132755	0.9706	?	unknown	NA	1153529
7180000028237:325771..330512	motif:TGCA	TSD:CTAAC	325766..325770	330513..330517	IN:326109..330174	1	+	unknown	LTR	0
7180000028282:23702..28026	motif:TGCA	TSD:CTCTT	23697..23701	28027..28031	IN:25024..26704	0.9902	?	unknown	NA	379407
7180000028288:178019..183747	motif:TGCA	TSD:ATTAC	178014..178018	183748..183752	IN:179363..182406	0.945	?	unknown	NA	2196962
7180000028311:284640..289919	motif:TACA	TSD:GTTTT	284635..284639	289920..289924	IN:284946..289613	0.9575	-	unknown	LTR	1682757
7180000028315:120878..128599	motif:TGCA	TSD:GGGCT	120873..120877	128600..128604	IN:123468..126008	0.9537	?	unknown	NA	1838108
7180000028321:278606..283806	motif:TGCA	TSD:CCATT	278601..278605	283807..283811	IN:278926..283486	1	+	unknown	LTR	0
7180000028353:22259..23689	motif:TGCA	TSD:AAACA	22254..22258	23690..23694	IN:22681..23268	0.9456	?	unknown	NA	2172070
7180000028361:69656..74515	motif:TGCA	TSD:GGTAG	69651..69655	74516..74520	IN:70264..73906	0.9721	?	unknown	NA	1093545
7180000028373:360270..365650	motif:TGCA	TSD:AAGCC	360265..360269	365651..365655	IN:360592..365328	0.9752	-	unknown	LTR	969973
7180000028386:92013..97564	motif:TGCA	TSD:GGGAA	92008..92012	97565..97569	IN:92620..96959	0.9523	?	unknown	NA	1895554
7180000028393:707428..712463	motif:TGCA	TSD:AAAAT	707423..707427	712464..712468	IN:707769..712122	0.9619	?	unknown	NA	1503916
7180000028401:37475..43014	motif:TGCA	TSD:NA	..	..	IN:38216..42274	0.9933	+	unknown	LTR	258850
7180000028439:158791..164006	motif:TGCA	TSD:CATGC	158786..158790	164007..164011	IN:159033..163764	0.9587	-	unknown	LTR	1633872
7180000028449:11202..16792	motif:TGCA	TSD:ACTTT	11197..11201	16793..16797	IN:11814..16179	0.9902	?	unknown	NA	379407
7180000028462:411133..416047	motif:TGCA	TSD:AGTTG	411128..411132	416048..416052	IN:411739..415441	0.9934	?	unknown	NA	254970
7180000028465:25052..30735	motif:TGCA	TSD:ATTAC	25047..25051	30736..30740	IN:25643..30144	0.9628	+	unknown	LTR	1467471
7180000028470:161522..167059	motif:TGCA	TSD:CTCAG	161517..161521	167060..167064	IN:162261..166320	0.9986	-	unknown	LTR	53896
7180000028520:85671..89967	motif:TGCA	TSD:ATAAG	85666..85670	89968..89972	IN:87010..88631	0.9799	?	unknown	NA	783625
7180000028542:108696..116763	motif:TGCA	TSD:TGTGG	108691..108695	116764..116768	IN:109265..116194	0.958	?	unknown	NA	1662378
7180000028547:39287..44782	motif:TGCA	TSD:ATAAT	39282..39286	44783..44787	IN:39671..44398	0.9896	?	unknown	NA	402799
7180000028554:65876..70378	motif:TGCA	TSD:AGTAG	65871..65875	70379..70383	IN:67279..68976	0.9801	?	unknown	NA	775722
7180000028567:220088..230104	motif:TGCA	TSD:ATATT	220083..220087	230105..230109	IN:220912..229281	0.9467	-	unknown	LTR	2126490
7180000028568:207618..213425	motif:TGCA	TSD:ATAAG	207613..207617	213426..213430	IN:208919..212122	0.9379	?	unknown	NA	2493165
7180000028582:98..5406	motif:TGCA	TSD:GGCAT	93..97	5407..5411	IN:712..4793	0.9935	?	unknown	NA	251090
7180000028593:61775..69383	motif:TGCA	TSD:GTTTT	61770..61774	69384..69388	IN:62174..68985	0.945	-	unknown	LTR	2196962
7180000028630:1210..5545	motif:TGCA	TSD:ACATA	1205..1209	5546..5550	IN:2529..4227	0.9766	?	unknown	NA	914339
7180000028643:106865..112320	motif:TGCA	TSD:GGAGG	106860..106864	112321..112325	IN:107433..111752	0.9842	?	unknown	NA	614185
7180000028643:267865..272758	motif:TGCA	TSD:CCTTA	267860..267864	272759..272763	IN:268435..272191	0.9842	?	unknown	NA	614185
7180000028649:14473..20440	motif:TGTA	TSD:AATAA	14468..14472	20441..20445	IN:14760..20152	0.9514	-	unknown	LTR	1932544
7180000028659:30393..33557	motif:TGCA	TSD:CTTTA	30388..30392	33558..33562	IN:30984..32966	0.9696	?	unknown	NA	1193588
7180000028691:411740..416075	motif:TGCA	TSD:GAAGT	411735..411739	416076..416080	IN:413067..414748	0.9819	?	unknown	NA	704692
7180000028698:88932..94200	motif:TGCA	TSD:GGTCC	88927..88931	94201..94205	IN:89538..93594	0.9341	?	unknown	NA	2652955
7180000028708:142692..147542	motif:TGCA	TSD:CACTG	142687..142691	147543..147547	IN:143300..146934	0.9786	?	unknown	NA	835048
7180000028721:96132..100461	motif:TGCA	TSD:ATAGG	96127..96131	100462..100466	IN:97442..99148	0.9726	?	unknown	NA	1073578
7180000028726:235208..240077	motif:TGCA	TSD:CACAT	235203..235207	240078..240082	IN:235816..239470	0.9885	?	unknown	NA	445734
7180000028754:216047..221795	motif:TGCA	TSD:AAATG	216042..216046	221796..221800	IN:216656..221183	0.9526	?	unknown	NA	1883235
7180000028771:154688..160225	motif:TGCA	TSD:CACTT	154683..154687	160226..160230	IN:155428..159486	0.9892	-	unknown	LTR	418404
7180000028771:297001..305398	motif:TGCA	TSD:AAATG	296996..297000	305401..305405	IN:297820..304570	0.9516	-	unknown	LTR	1924320
7180000028789:90494..96850	motif:TGCA	TSD:AAATA	90489..90493	96851..96855	IN:90731..96614	0.9244	-	unknown	LTR	3064898
7180000028792:199488..204581	motif:TATA	TSD:CACTT	199483..199487	204582..204586	IN:199762..204307	0.9818	-	unknown	LTR	708633
7180000028813:50994..56043	motif:TGCA	TSD:TTTCA	50989..50993	56044..56048	IN:51242..55793	0.9286	+	unknown	LTR	2885808
7180000028832:74637..79599	motif:TGCA	TSD:TTCAT	74632..74636	79600..79604	IN:74968..79269	0.9608	+	unknown	LTR	1548522
7180000028840:365059..366274	motif:TGCA	TSD:ATTAC	365054..365058	366275..366279	IN:365232..366100	0.9425	?	unknown	NA	2300913
7180000028843:30545..34160	motif:TGCA	TSD:CCTA	30541..30544	34161..34164	IN:30773..33932	0.9781	?	unknown	NA	854850
7180000028855:3573..9045	motif:TGCA	TSD:CCCAA	3568..3572	9046..9050	IN:4141..8477	0.9895	?	unknown	NA	406700
7180000028867:31199..36144	motif:TGCA	TSD:CATAA	31194..31198	36145..36149	IN:31809..35534	0.9951	?	unknown	NA	189080
7180000028872:38069..43658	motif:TGCA	TSD:GTTGA	38064..38068	43659..43663	IN:38410..43317	0.9853	?	unknown	NA	570999
7180000028872:47189..53117	motif:TGCA	TSD:AAAAC	47184..47188	53118..53122	IN:47894..52412	0.9986	-	unknown	LTR	53896
7180000028909:87411..92946	motif:TGCA	TSD:AGTTC	87406..87410	92947..92951	IN:88150..92208	0.9932	-	unknown	LTR	262731
7180000028913:15572..23107	motif:TGCA	TSD:TAATC	15567..15571	23108..23112	IN:15865..22814	0.966	+	unknown	LTR	1338261
7180000028920:95801..100839	motif:TGTA	TSD:AAAGG	95796..95800	100840..100844	IN:96083..100557	0.9788	+	unknown	LTR	827131
7180000028931:231114..235474	motif:TGCA	TSD:CTCCC	231109..231113	235475..235479	IN:232444..234144	0.9812	?	unknown	NA	732294
7180000028933:527936..532847	motif:TGCA	TSD:GCTAC	527931..527935	532848..532852	IN:529417..531368	0.9514	?	unknown	NA	1932544
7180000028955:48704..53753	motif:TGCA	TSD:GTTTG	48699..48703	53754..53758	IN:48872..53585	0.9467	+	unknown	LTR	2126490
7180000028969:103958..109497	motif:TGCA	TSD:AAACG	103953..103957	109498..109502	IN:104699..108756	0.9933	-	unknown	LTR	258850
7180000029041:3201..7573	motif:TGCA	TSD:CTGGA	3196..3200	7574..7578	IN:4539..6235	0.9761	?	unknown	NA	934196
7180000029081:150913..155726	motif:TGCA	TSD:ACTTT	150908..150912	155727..155731	IN:152365..154274	0.9698	?	unknown	NA	1185571
7180000029097:115163..123551	motif:TACA	TSD:AAAAC	115158..115162	123552..123556	IN:115505..123209	0.9825	-	unknown	LTR	681054
7180000029105:346640..350943	motif:TGCA	TSD:GTTAT	346635..346639	350944..350948	IN:347969..349614	0.9887	?	unknown	NA	437923
7180000029138:131053..136296	motif:TATA	TSD:AAATC	131048..131052	136297..136301	IN:131386..135963	1	-	unknown	LTR	0
7180000029164:320216..324872	motif:TGCA	TSD:ACAAT	320211..320215	324873..324877	IN:320826..324262	0.9738	?	unknown	NA	1025714
7180000029170:6520..11431	motif:TGCA	TSD:CCCAA	6515..6519	11432..11436	IN:7130..10822	0.9951	?	unknown	NA	189080
7180000029170:34764..40185	motif:TGCA	TSD:GTAAA	34759..34763	40186..40190	IN:35374..39578	0.9624	?	unknown	NA	1483663
7180000029196:330349..335526	motif:TGCA	TSD:GCGTT	330344..330348	335527..335531	IN:330636..335239	0.9965	-	unknown	LTR	134930
7180000029197:43502..49036	motif:TGCA	TSD:ATTTT	43497..43501	49037..49041	IN:44240..48299	0.9919	-	unknown	LTR	313233
7180000029204:50272..55274	motif:TGCA	TSD:CACAA	50267..50271	55275..55279	IN:50526..55020	0.9843	-	unknown	LTR	610256
7180000029215:12110..20648	motif:TGCA	TSD:GAAAC	12105..12109	20649..20653	IN:12364..20394	0.9843	+	unknown	LTR	610256
7180000029236:183556..188615	motif:TGCA	TSD:GAATA	183551..183555	188616..188620	IN:183731..188440	0.9771	+	unknown	LTR	894496
7180000029258:5863..11323	motif:TGCA	TSD:CCTCA	5858..5862	11324..11328	IN:6431..10755	0.9701	?	unknown	NA	1173551
7180000029300:136404..141522	motif:TGCA	TSD:AGACC	136399..136403	141523..141527	IN:137027..140899	0.9583	?	unknown	NA	1650158
7180000029333:84546..95320	motif:TGCA	TSD:TATAC	84541..84545	95321..95325	IN:85114..94753	0.9895	?	unknown	NA	406700
7180000029363:48961..57108	motif:TGCA	TSD:ATGAT	48956..48960	57109..57113	IN:50298..55771	0.9365	?	unknown	NA	2551932
7180000029386:36287..41523	motif:TACA	TSD:ATAAC	36282..36286	41524..41528	IN:36586..41224	0.9632	-	unknown	LTR	1451288
7180000029390:116435..120136	motif:TGCA	TSD:CCAAA	116430..116434	120137..120141	IN:116661..119909	0.9605	?	unknown	NA	1560700
7180000029404:169555..175092	motif:TGCA	TSD:ATTTG	169550..169554	175093..175097	IN:170294..174353	0.9919	+	unknown	LTR	313233
7180000029408:26982..29993	motif:TGCA	TSD:GTAGT	26977..26981	29994..29998	IN:27592..29383	0.9525	?	unknown	NA	1887341
7180000029446:155509..161046	motif:TGCA	TSD:TTTTC	155504..155508	161047..161051	IN:156248..160307	0.9932	-	unknown	LTR	262731
7180000029482:147494..151901	motif:TGCA	TSD:GGTGG	147489..147493	151902..151906	IN:148103..151291	0.9918	?	unknown	NA	317121
7180000029483:341089..345382	motif:TGCA	TSD:TTGAG	341084..341088	345383..345387	IN:342408..344064	0.9697	?	unknown	NA	1189579
7180000029485:158312..163308	motif:TGCA	TSD:GTATG	158307..158311	163309..163313	IN:158490..163130	0.9609	-	unknown	LTR	1544464
7180000029492:407154..412629	motif:TGCA	TSD:CTCCT	407149..407153	412630..412634	IN:407721..412061	0.9824	?	unknown	NA	684992
7180000029518:95319..99958	motif:TGCA	TSD:TTCAT	95314..95318	99959..99963	IN:95560..99717	0.9587	-	unknown	LTR	1633872
7180000029518:263522..269061	motif:TGCA	TSD:ATTAA	263517..263521	269062..269066	IN:264262..268321	0.9744	+	unknown	LTR	1001812
7180000029522:149179..161916	motif:TGCA	TSD:TTGTT	149171..149175	161917..161921	IN:149493..161604	0.9775	+	unknown	LTR	878631
7180000029608:39466..44503	motif:TGCA	TSD:ATGGA	39461..39465	44504..44508	IN:41075..42892	0.9597	?	unknown	NA	1593198
7180000029616:32714..37680	motif:TGCA	TSD:TAAAG	32709..32713	37681..37685	IN:33333..37062	0.9871	?	unknown	NA	500470
7180000029630:37164..42737	motif:TGCA	TSD:CCCAG	37159..37163	42738..42742	IN:37765..42136	0.9685	?	unknown	NA	1237716
7180000029650:234888..241255	motif:TGCA	TSD:CTAAT	234883..234887	241256..241260	IN:235960..240184	0.9534	?	unknown	NA	1850408
7180000029670:34680..40876	motif:TGCA	TSD:AAACC	34675..34679	40877..40881	IN:35248..40308	0.9877	?	unknown	NA	476999
7180000029670:105254..110470	motif:TGCA	TSD:TATTG	105249..105253	110471..110475	IN:105846..109877	0.9747	?	unknown	NA	989868
7180000029670:260299..265794	motif:TGCA	TSD:GGACG	260294..260298	265795..265799	IN:260903..265190	0.9851	?	unknown	NA	578846
7180000029686:14018..18384	motif:TGCA	TSD:ATGAC	14013..14017	18385..18389	IN:15352..17051	0.976	?	unknown	NA	938169
7180000029689:138876..143949	motif:TGCA	TSD:TAA	138873..138875	143950..143952	IN:139129..143696	0.9881	-	unknown	LTR	461362
7180000029724:101318..106584	motif:TGCA	TSD:AATTC	101313..101317	106585..106589	IN:101623..106278	0.9771	+	unknown	LTR	894496
7180000029748:217351..221599	motif:TGCA	TSD:ACCAG	217346..217350	221600..221604	IN:218667..220283	0.9962	?	unknown	NA	146525
7180000029758:323799..338104	motif:TGCA	TSD:TTTTT	323794..323798	338105..338109	IN:324058..337845	0.9462	?	unknown	LTR	2147199
7180000029787:220873..226238	motif:TGCA	TSD:GACTC	220868..220872	226239..226243	IN:221481..225629	0.9444	?	unknown	NA	2221876
7180000029787:318654..324164	motif:TGCA	TSD:GATTG	318649..318653	324165..324169	IN:319252..323566	0.9732	?	unknown	NA	1049636
7180000029791:22412..27670	motif:TGCA	TSD:ATGAC	22407..22411	27671..27675	IN:23026..27056	0.9772	?	unknown	NA	890529
7180000029794:98780..104131	motif:TGCA	TSD:TTATG	98775..98779	104132..104136	IN:99028..103882	0.96	?	unknown	NA	1581007
7180000029828:243262..248141	motif:TGCA	TSD:GATAG	243257..243261	248142..248146	IN:243870..247533	0.9934	?	unknown	NA	254970
7180000029838:139079..143181	motif:TGCA	TSD:GTTTG	139074..139078	143182..143186	IN:139285..142975	0.9275	-	unknown	LTR	2932605
7180000029848:12792..18329	motif:TGCA	TSD:CTTGG	12787..12791	18330..18334	IN:13531..17590	0.9932	-	unknown	LTR	262731
7180000029848:96753..102258	motif:TGCA	TSD:CAAAA	96748..96752	102259..102263	IN:97009..102002	0.9728	?	unknown	NA	1065596
7180000029849:730186..735242	motif:TACA	TSD:AAGGC	730181..730185	735243..735247	IN:730470..734958	0.9472	-	unknown	LTR	2105795
7180000029849:737836..743032	motif:TGCA	TSD:AAAGG	737831..737835	743033..743037	IN:738114..742754	0.9534	+	unknown	LTR	1850408
7180000029868:110190..115359	motif:TGCA	TSD:AACCT	110185..110189	115360..115364	IN:110670..114879	0.9875	-	unknown	LTR	484821
7180000029869:15047..19145	motif:TGCA	TSD:AAGGT	15042..15046	19146..19150	IN:15407..18783	0.9834	?	unknown	NA	645633
7180000029870:202835..207163	motif:TGCA	TSD:GTCTA	202830..202834	207164..207168	IN:204159..205841	0.9849	?	unknown	NA	586695
7180000029879:54831..59758	motif:TGCA	TSD:GTATA	54826..54830	59759..59763	IN:55441..59148	0.9984	?	unknown	NA	61604
7180000029879:99059..103999	motif:TGCA	TSD:CTTGT	99054..99058	104000..104004	IN:99678..103380	0.9919	?	unknown	NA	313233
7180000029906:116582..122056	motif:TGCA	TSD:ATTAC	116577..116581	122057..122061	IN:117150..121488	0.9736	?	unknown	NA	1033686
7180000029910:1433..6287	motif:TGCA	TSD:GCGAG	1428..1432	6288..6292	IN:2912..4808	0.9811	?	unknown	NA	736239
7180000029917:268292..273651	motif:TGCA	TSD:GATCC	268287..268291	273652..273656	IN:268902..273041	0.9836	?	unknown	NA	637768
7180000029945:54382..59564	motif:TGCA	TSD:CTTTT	54377..54381	59565..59569	IN:55002..58945	0.9726	?	unknown	NA	1073578
7180000029952:5548..11573	motif:TGCA	TSD:ACTTG	5543..5547	11574..11578	IN:6885..10235	0.9298	?	unknown	NA	2834843
7180000029959:150623..156095	motif:TGCA	TSD:CATAA	150618..150622	156096..156100	IN:151190..155526	0.9807	?	unknown	NA	752026
7180000029963:49600..53737	motif:TGCA	TSD:ATTTC	49595..49599	53738..53742	IN:49770..53567	0.9765	-	unknown	LTR	918309
7180000029995:130971..137063	motif:TGCA	TSD:CAATC	130966..130970	137064..137068	IN:131714..136321	0.9289	?	unknown	NA	2873059
7180000030019:4359..9298	motif:TGCA	TSD:CATGT	4354..4358	9299..9303	IN:4978..8680	0.9855	?	unknown	NA	563154
7180000030071:122646..128144	motif:TGCA	TSD:ATTCT	122641..122645	128145..128149	IN:122814..127977	0.9821	+	unknown	LTR	696810
7180000030074:273285..277839	motif:TGCA	TSD:AGGCT	273280..273284	277840..277844	IN:274617..276509	0.9813	?	unknown	NA	728349
7180000030077:62623..67842	motif:TGCA	TSD:ATGGG	62618..62622	67843..67847	IN:63230..67235	0.9539	?	unknown	NA	1829911
7180000030105:260521..266132	motif:TGCA	TSD:CAATA	260516..260520	266133..266137	IN:260878..265774	0.9694	+	unknown	LTR	1201606
7180000030173:75917..81292	motif:TGCA	TSD:TTTTT	75912..75916	81293..81297	IN:76524..80683	0.9311	?	unknown	NA	2779733
7180000030173:227799..233083	motif:TGCA	TSD:AAATA	227794..227798	233084..233088	IN:228416..232464	0.9259	?	unknown	NA	3000810
7180000030204:10835..18818	motif:TGCA	TSD:CCTAG	10830..10834	18819..18823	IN:12300..17353	0.9529	-	unknown	LTR	1870920
7180000030210:174637..179970	motif:TGCA	TSD:GAATT	174632..174636	179971..179975	IN:174902..179705	0.9698	-	unknown	LTR	1185571
7180000030210:202282..207339	motif:TGCA	TSD:ATATA	202277..202281	207340..207344	IN:202560..207060	0.957	+	unknown	LTR	1703150
7180000030245:66836..72192	motif:TGCA	TSD:GGTGA	66831..66835	72193..72197	IN:67446..71582	0.9689	?	unknown	NA	1221662
7180000030249:24343..29353	motif:TGCA	TSD:ACAAC	24338..24342	29354..29358	IN:24750..28946	0.9436	+	unknown	LTR	2255128
7180000030250:58554..64009	motif:TGCA	TSD:TATTT	58549..58553	64010..64014	IN:58840..63723	0.965	?	unknown	NA	1378577
7180000030288:15377..20839	motif:TGCA	TSD:GAACT	15372..15376	20840..20844	IN:16042..20173	0.9251	-	unknown	LTR	3034972
7180000030308:152690..158001	motif:TGCA	TSD:CCTCC	152685..152689	158002..158006	IN:153303..157388	0.9918	?	unknown	NA	317121
7180000030350:63262..68046	motif:TGCA	TSD:GTGGC	63257..63261	68047..68051	IN:64806..66503	0.9812	?	unknown	NA	732294
7180000030419:85016..89870	motif:TGCA	TSD:GTTTC	85011..85015	89871..89875	IN:85624..89262	0.9753	?	unknown	NA	965996
7180000030435:226946..232325	motif:TGCA	TSD:CCCCC	226941..226945	232326..232330	IN:227556..231715	0.977	?	unknown	NA	898463
7180000030435:242041..246093	motif:TGCA	TSD:GGAAA	242036..242040	246094..246098	IN:242655..245479	0.9577	?	unknown	NA	1674604
7180000030466:190733..195976	motif:TGCA	TSD:CAAAC	190728..190732	195977..195981	IN:191131..195581	0.9447	-	unknown	LTR	2209417
7180000030506:201659..209541	motif:TGCA	TSD:AGGGT	201654..201658	209542..209546	IN:202874..208327	0.9646	?	unknown	NA	1394719
7180000030514:59431..64580	motif:TGCA	TSD:CATAT	59426..59430	64581..64585	IN:60024..63987	0.9696	?	unknown	NA	1193588
7180000030531:15385..20022	motif:TGCA	TSD:ATTCT	15380..15384	20023..20027	IN:15977..19428	0.9496	?	unknown	NA	2006667
7180000030547:19317..24596	motif:TGCA	TSD:AAATA	19312..19316	24597..24601	IN:19758..24156	0.9751	+	unknown	LTR	973951
7180000030564:45977..50550	motif:TGCA	TSD:CCCTC	45972..45976	50551..50555	IN:46147..50379	0.9825	+	unknown	LTR	681054
7180000030605:109506..114005	motif:TGCA	TSD:CCTCC	109501..109505	114006..114010	IN:110816..112697	0.9748	?	unknown	NA	985888
7180000030616:7471..10728	motif:TGCA	TSD:AATAG	7466..7470	10729..10733	IN:7793..10408	0.9195	?	unknown	NA	3275251
7180000030638:200067..209896	motif:TGCA	TSD:ATATA	200062..200066	209897..209901	IN:200811..209152	0.957	+	unknown	LTR	1703150
7180000030646:74968..80086	motif:TACA	TSD:AAAGG	74963..74967	80087..80091	IN:75235..79819	0.9963	-	unknown	LTR	142660
7180000030647:13527..18994	motif:TGCA	TSD:CCCAA	13522..13526	18995..18999	IN:14096..18426	0.993	?	unknown	NA	270495
7180000030657:12365..25096	motif:TGCA	TSD:ATATA	12360..12364	25097..25101	IN:12782..24679	0.9664	+	unknown	LTR	1322150
7180000030743:26171..31633	motif:TGCA	TSD:CCAAA	26166..26170	31634..31638	IN:26740..31065	0.9825	?	unknown	NA	681054
7180000030755:146439..152137	motif:TGGA	TSD:ATATG	146434..146438	152138..152142	IN:146989..151586	0.9565	+	unknown	LTR	1723558
7180000030782:124560..128539	motif:TGCA	TSD:GTTTT	124555..124559	128540..128544	IN:124795..128305	0.9447	?	unknown	NA	2209417
7180000030786:6437..11926	motif:TGCA	TSD:AGAAG	6432..6436	11927..11931	IN:6750..11609	0.9717	-	unknown	LTR	1109529
7180000030786:241083..245652	motif:TGCA	TSD:AATAC	241078..241082	245653..245657	IN:242518..244216	0.9875	?	unknown	NA	484821
7180000030797:7278..12432	motif:TGCA	TSD:GATCA	7273..7277	12433..12437	IN:7890..11819	0.9854	?	unknown	NA	567076
7180000030812:24041..28674	motif:TGCA	TSD:CTAAG	24036..24040	28675..28679	IN:25505..27210	0.9863	?	unknown	NA	531795
7180000030822:64746..69002	motif:TGCA	TSD:GTAAC	64741..64745	69003..69007	IN:66062..67685	0.9901	?	unknown	NA	383305
7180000030831:38853..42983	motif:TGCA	TSD:ATAGC	38848..38852	42984..42988	IN:39445..42390	0.9629	?	unknown	NA	1463424
7180000030863:115674..121607	motif:TGCA	TSD:CTCCT	115669..115673	121608..121612	IN:116381..120900	0.9958	+	unknown	LTR	161992
7180000030864:1798..6147	motif:TGCA	TSD:GAGAG	1793..1797	6148..6152	IN:3122..4826	0.9721	?	unknown	NA	1093545
7180000030865:83497..89007	motif:TGCA	TSD:AGCTC	83492..83496	89008..89012	IN:83948..88556	0.9667	+	unknown	LTR	1310073
7180000030911:16380..31842	motif:TGCA	TSD:CAAA	16376..16379	31843..31846	IN:18009..30210	0.9375	?	unknown	NA	2509944
7180000031009:175567..179908	motif:TGCA	TSD:ATAGC	175562..175566	179909..179913	IN:176911..178564	0.9807	?	unknown	NA	752026
7180000031044:84312..89656	motif:TGCA	TSD:GTTAT	84307..84311	89657..89661	IN:85984..87982	0.9111	?	unknown	NA	3639464
7180000031054:316538..321311	motif:TGCA	TSD:GAAAG	316533..316537	321312..321316	IN:316865..320984	0.9483	+	unknown	LTR	2060319
7180000031081:3232..9105	motif:TGCA	TSD:ATAAA	3227..3231	9106..9110	IN:3442..8895	0.9667	-	unknown	LTR	1310073
7180000031114:14904..19798	motif:TGCA	TSD:TTTCT	14899..14903	19799..19803	IN:15516..19188	0.9821	?	unknown	NA	696810
7180000031158:39942..44800	motif:TGCA	TSD:GCTAG	39937..39941	44801..44805	IN:41463..43279	0.9619	?	unknown	NA	1503916
7180000031199:11505..16439	motif:TGCA	TSD:CTAGA	11500..11504	16440..16444	IN:12114..15829	0.9951	?	unknown	NA	189080
7180000031209:55124..56558	motif:TGCA	TSD:CTAAT	55119..55123	56559..56563	IN:55547..56138	0.9505	?	unknown	NA	1969582
7180000031229:14149..18984	motif:TGCA	TSD:GTTAC	14144..14148	18985..18989	IN:15607..17526	0.9883	?	unknown	NA	453547
7180000031300:145555..150125	motif:TGCA	TSD:ACAGC	145550..145554	150126..150130	IN:146988..148692	0.9881	?	unknown	NA	461362
7180000031327:139301..142835	motif:TGCA	TSD:AATAA	139296..139300	142836..142840	IN:139527..142609	0.9648	?	unknown	NA	1386647
7180000031341:226125..231415	motif:TGCA	TSD:TCAAC	226120..226124	231416..231420	IN:226452..231084	0.9578	+	unknown	LTR	1670528
7180000031341:265721..275607	motif:TGCA	TSD:AAACA	265716..265720	275608..275612	IN:266597..274730	0.9248	+	unknown	LTR	3047794
7180000031351:89794..95172	motif:TGCA	TSD:GGCTT	89789..89793	95173..95177	IN:90386..94580	0.9544	?	unknown	NA	1809428
7180000031383:85742..91281	motif:TGCA	TSD:GTTTG	85737..85741	91282..91286	IN:86482..90541	0.9906	+	unknown	LTR	363823
7180000031410:88727..93774	motif:TGCA	TSD:ACTAG	88722..88726	93775..93779	IN:88889..93613	0.9877	+	unknown	LTR	476999
7180000031437:74761..79970	motif:TGCA	TSD:AGGTC	74756..74760	79971..79975	IN:75334..79397	0.9007	+	unknown	LTR	4096861
7180000031462:83090..88376	motif:TGCA	TSD:GTTTG	83085..83089	88377..88381	IN:83428..88038	0.9705	-	unknown	LTR	1157532
7180000031580:96855..101949	motif:TGCA	TSD:GGTTG	96850..96854	101950..101954	IN:97461..101344	0.9274	?	unknown	NA	2936863
7180000031586:66497..72216	motif:TGCA	TSD:CAGCA	66492..66496	72217..72221	IN:67111..71604	0.9268	?	unknown	NA	2962425
7180000031596:27189..32569	motif:TGCA	TSD:CAACC	27184..27188	32570..32574	IN:27799..31958	0.9755	?	unknown	NA	958042
7180000031602:31523..35803	motif:TGCA	TSD:ATATG	31518..31522	35804..35808	IN:32851..34475	0.9805	?	unknown	NA	759922
7180000031609:29673..34026	motif:TGCA	TSD:ATCAT	29668..29672	34027..34031	IN:30995..32704	0.9661	?	unknown	NA	1334232
7180000031639:72992..78252	motif:TGCA	TSD:CTTCT	72987..72991	78253..78257	IN:73308..77936	0.9399	+	unknown	LTR	2409420
7180000031648:90439..95974	motif:TGCA	TSD:CTCTT	90434..90438	95975..95979	IN:91178..95237	0.9946	-	unknown	LTR	208444
7180000031659:18880..24239	motif:TGCA	TSD:TGGAG	18875..18879	24240..24244	IN:19490..23629	0.9705	?	unknown	NA	1157532
7180000031705:54262..59803	motif:TGCA	TSD:AATTG	54257..54261	59804..59808	IN:55003..59062	0.9933	+	unknown	LTR	258850
7180000031725:18994..23718	motif:TGCA	TSD:TCATC	18989..18993	23719..23723	IN:19602..23113	0.9704	?	unknown	NA	1161536
7180000031737:97304..112193	motif:TGCA	TSD:CCT	97301..97303	112194..112196	IN:98116..111382	0.9322	+	unknown	LTR	2733183
7180000031772:43038..47579	motif:TGCA	TSD:AGTAG	43033..43037	47580..47584	IN:44362..46257	0.9796	?	unknown	NA	795484
7180000031981:83195..88113	motif:TGCA	TSD:ACTGG	83190..83194	88114..88118	IN:83805..87506	0.9754	?	unknown	NA	962019
7180000031989:7790..13252	motif:TGCA	TSD:CCGTG	7785..7789	13253..13257	IN:8359..12684	0.993	?	unknown	NA	270495
7180000032005:15074..20866	motif:TGCA	TSD:GTATT	15069..15073	20867..20871	IN:15680..20261	0.9637	?	unknown	NA	1431072
7180000032005:35445..47099	motif:TGCA	TSD:ATAT	35441..35444	47100..47103	IN:35691..46855	0.9431	?	unknown	LTR	2275930
7180000032006:130748..141126	motif:TGCA	TSD:CAGCA	130743..130747	141127..141131	IN:131086..140788	0.9882	?	unknown	LTR	457454
7180000032012:45564..51033	motif:TGCA	TSD:TATCT	45559..45563	51034..51038	IN:46008..50587	0.9418	+	unknown	LTR	2330086
7180000032215:61304..65324	motif:TGCA	TSD:AAAAT	61299..61303	65325..65329	IN:61654..64975	0.9629	-	unknown	LTR	1463424
7180000032216:38667..44127	motif:TGCA	TSD:TGCAG	38662..38666	44128..44132	IN:39236..43558	0.9825	?	unknown	NA	681054
7180000032229:42156..45399	motif:TGCA	TSD:AAGTG	42151..42155	45400..45404	IN:42725..44831	0.9631	?	unknown	NA	1455333
7180000032250:249222..261414	motif:TGCA	TSD:AACCC	249217..249221	261415..261419	IN:252158..258473	0.9756	?	unknown	NA	954067
7180000032297:139918..145457	motif:TGCA	TSD:ATCCC	139913..139917	145458..145462	IN:140657..144716	0.9933	-	unknown	LTR	258850
7180000032299:47383..52989	motif:TGCA	TSD:CTAGT	47378..47382	52990..52994	IN:47995..52377	0.9984	?	unknown	NA	61604
7180000032299:71153..76109	motif:TGCA	TSD:GTACC	71148..71152	76110..76114	IN:71763..75498	0.9853	?	unknown	NA	570999
7180000032318:3521..8732	motif:TGCA	TSD:ACTAG	3516..3520	8733..8737	IN:4089..8163	0.9807	?	unknown	NA	752026
7180000032324:7121..12025	motif:TGCA	TSD:TAAGG	7116..7120	12026..12030	IN:7731..11415	0.9902	?	unknown	NA	379407
7180000032367:107614..113206	motif:TGCA	TSD:GGTAT	107609..107613	113207..113211	IN:108219..112602	0.9257	?	unknown	NA	3009347
7180000032411:34282..39590	motif:TGCA	TSD:TGTAA	34277..34281	39591..39595	IN:34879..38994	0.9283	?	unknown	NA	2898564
7180000032441:2609..8103	motif:TGCA	TSD:CCGTT	2604..2608	8104..8108	IN:3178..7535	0.9859	?	unknown	NA	547470
7180000032530:48565..54082	motif:TGCA	TSD:CATAT	48560..48564	54083..54087	IN:48882..53764	0.9717	-	unknown	LTR	1109529
7180000032557:93688..98043	motif:TGCA	TSD:ATAAG	93683..93687	98044..98048	IN:95016..96718	0.9691	?	unknown	NA	1213638
7180000032606:64823..69069	motif:TGCA	TSD:CTTAG	64818..64822	69070..69074	IN:66153..67736	0.976	?	unknown	NA	938169
7180000032744:35401..41475	motif:TGCA	TSD:TCTTC	35396..35400	41476..41480	IN:36178..40696	0.9923	+	unknown	LTR	297685
7180000032750:65907..70088	motif:TGCA	TSD:GCGGA	65902..65906	70089..70093	IN:67217..68778	0.9931	?	unknown	NA	266613
7180000032820:697841..703059	motif:TACA	TSD:TATAC	697836..697840	703060..703064	IN:698134..702766	1	+	unknown	LTR	0
7180000032820:835700..840132	motif:TGCA	TSD:CTTAC	835695..835699	840133..840137	IN:835888..839943	0.9524	-	unknown	LTR	1891447
7180000032820:920135..925448	motif:TGCA	TSD:ACATA	920130..920134	925449..925453	IN:920525..925058	0.9949	+	unknown	LTR	196824
7180000032820:1087985..1093249	motif:TGCA	TSD:CATCT	1087980..1087984	1093250..1093254	IN:1088309..1092925	0.9969	-	unknown	LTR	119478
7180000032874:26081..29902	motif:TGCA	TSD:CATAC	26076..26080	29903..29907	IN:26649..29334	0.9824	?	unknown	NA	684992
7180000032970:41166..51084	motif:TGCA	TSD:AATTT	41161..41165	51085..51089	IN:42039..50207	0.8956	-	unknown	LTR	4323839
7180000033046:101188..105534	motif:TGCA	TSD:CTAGT	101183..101187	105535..105539	IN:102522..104199	0.9775	?	unknown	NA	878631
7180000033074:21056..25916	motif:TGCA	TSD:GATCT	21051..21055	25917..25921	IN:21662..25308	0.9836	?	unknown	NA	637768
7180000033114:13790..18703	motif:TGCA	TSD:GAGGA	13785..13789	18704..18708	IN:14400..18093	0.9935	?	unknown	NA	251090
7180000033303:1054143..1060609	motif:TGCA	TSD:AGTAT	1054138..1054142	1060610..1060614	IN:1055535..1059218	0.9763	?	unknown	NA	926252
7180000033417:20249..26422	motif:TGCA	TSD:TAGCA	20244..20248	26423..26427	IN:20599..26072	0.94	-	unknown	LTR	2405239
7180000033470:10043..15557	motif:TGCA	TSD:AGATT	10038..10042	15558..15562	IN:10372..15216	0.9443	?	unknown	NA	2226031
7180000033543:277..5132	motif:TGCA	TSD:GTGGG	272..276	5133..5137	IN:885..4526	0.972	?	unknown	NA	1097540
7180000033957:14171..18550	motif:TGCA	TSD:GAGTC	14166..14170	18551..18555	IN:15502..17219	0.9842	?	unknown	NA	614185
7180000034234:1414..10712	motif:TGCA	TSD:ATA	1411..1413	10713..10715	IN:1837..10290	0.9147	?	unknown	NA	3482809
7180000035278:745285..750830	motif:TGCA	TSD:CATTT	745280..745284	750831..750835	IN:746025..750091	0.9906	+	unknown	LTR	363823
7180000035280:862985..867670	motif:TGCA	TSD:GTTGC	862980..862984	867671..867675	IN:864425..866231	0.966	?	unknown	NA	1338261
7180000035287:779064..783342	motif:TGCA	TSD:ACAAC	779059..779063	783343..783347	IN:780392..782012	0.985	?	unknown	NA	582770
7180000035290:12371..17218	motif:TGCA	TSD:CAGAA	12366..12370	17219..17223	IN:12963..16626	0.9848	?	unknown	NA	590621
7180000035292:521711..526954	motif:TATA	TSD:ATATT	521706..521710	526955..526959	IN:522044..526621	0.997	+	unknown	LTR	115616
7180000035299:308838..313744	motif:TGCA	TSD:CATAC	308833..308837	313745..313749	IN:309448..313134	0.9918	?	unknown	NA	317121
7180000035300:272064..276981	motif:TGCA	TSD:AGGAA	272059..272063	276982..276986	IN:272674..276371	0.9951	?	unknown	NA	189080
7180000035304:126685..131722	motif:TGCA	TSD:AACAA	126680..126684	131723..131727	IN:126958..131449	1	-	unknown	LTR	0
7180000035304:403529..408823	motif:TGCA	TSD:CATAG	403524..403528	408824..408828	IN:403878..408474	1	+	unknown	LTR	0
7180000035304:436181..441481	motif:TGCA	TSD:CTAAC	436176..436180	441482..441486	IN:436533..441129	0.9602	-	unknown	LTR	1572882
7180000035314:285997..291515	motif:TGCA	TSD:ATAAT	285992..285996	291516..291520	IN:286565..290947	0.9824	?	unknown	NA	684992
7180000035317:306668..312134	motif:TGCA	TSD:GGTAG	306663..306667	312135..312139	IN:307236..311566	1	?	unknown	NA	0
7180000035317:357034..361954	motif:TGCA	TSD:GATAC	357029..357033	361955..361959	IN:357644..361344	0.9951	?	unknown	NA	189080
7180000035317:406703..412175	motif:TGCA	TSD:AAATG	406698..406702	412176..412180	IN:407271..411609	0.9877	?	unknown	NA	476999
7180000035324:19415..24280	motif:TGCA	TSD:ATAGA	19410..19414	24281..24285	IN:20023..23673	0.977	?	unknown	NA	898463
7180000035334:10229..15140	motif:TGCA	TSD:GACTT	10224..10228	15141..15145	IN:10840..14529	0.9902	?	unknown	NA	379407
7180000035365:78264..82836	motif:TGCA	TSD:AACAC	78259..78263	82837..82841	IN:78543..82557	0.9679	+	unknown	LTR	1261815
7180000035369:58849..64260	motif:TGCA	TSD:ATGTG	58844..58848	64261..64265	IN:59162..63947	1	-	unknown	LTR	0
7180000035394:389166..395108	motif:TGCA	TSD:TTAAG	389161..389165	395109..395113	IN:390529..393744	0.9531	?	unknown	NA	1862714
7180000035401:43382..48720	motif:TGCA	TSD:CAGTA	43377..43381	48721..48725	IN:43970..48131	0.9525	?	unknown	NA	1887341
7180000035405:706127..711514	motif:TGCA	TSD:CTTTC	706122..706126	711515..711519	IN:706477..711164	0.9971	-	unknown	LTR	111755
7180000035435:305788..310636	motif:TGCA	TSD:CATAG	305783..305787	310637..310641	IN:306395..310028	0.9852	?	unknown	NA	574922
7180000035435:516797..522054	motif:TGCA	TSD:CCATA	516792..516796	522055..522059	IN:517411..521440	0.9854	?	unknown	NA	567076
7180000035435:577080..581938	motif:TGCA	TSD:CAATA	577075..577079	581939..581943	IN:577688..581330	0.9869	?	unknown	NA	508298
7180000035436:5463..10396	motif:TGCA	TSD:TCTAC	5458..5462	10397..10401	IN:6082..9776	0.9839	?	unknown	NA	625974
7180000035468:184368..190296	motif:TGCA	TSD:GAGAT	184363..184367	190297..190301	IN:185073..189591	0.9958	-	unknown	LTR	161992
7180000035490:204341..209577	motif:TGCA	TSD:GATTT	204336..204340	209578..209582	IN:204925..208994	0.9829	+	unknown	LTR	665306
7180000035511:107899..113432	motif:TGCA	TSD:ACTTA	107894..107898	113433..113437	IN:108637..112695	0.9986	+	unknown	LTR	53896
7180000035599:11477..16251	motif:TGCA	TSD:TCTAT	11472..11476	16252..16256	IN:12076..15652	0.9883	?	unknown	NA	453547
7180000035697:136296..141508	motif:TGCA	TSD:GAAAG	136291..136295	141509..141513	IN:136648..141156	0.9943	-	unknown	LTR	220068
7180000035697:363947..369164	motif:TACA	TSD:AACAA	363942..363946	369165..369169	IN:364262..368849	0.9746	+	unknown	LTR	993849
7180000035697:441038..446573	motif:TGCA	TSD:ATTTC	441033..441037	446574..446578	IN:441480..446130	0.9481	-	unknown	LTR	2068582
7180000035740:904661..910198	motif:TGCA	TSD:CATAT	904656..904660	910199..910203	IN:905400..909459	0.9959	+	unknown	LTR	158125
7180000035740:965939..970825	motif:TATA	TSD:CATGA	965934..965938	970826..970830	IN:966162..970602	0.991	+	unknown	LTR	348248
7180000035740:1362794..1367751	motif:TGCA	TSD:GAAAT	1362789..1362793	1367752..1367756	IN:1363339..1367206	0.9432	-	unknown	LTR	2271769
7180000035741:3951..9871	motif:TGCA	TSD:GAAAC	3946..3950	9872..9876	IN:4652..9170	0.99	+	unknown	LTR	387203
7180000035741:279171..284381	motif:TGCA	TSD:TGTTG	279166..279170	284382..284386	IN:279455..284097	0.9684	+	unknown	LTR	1241731
7180000035741:1365818..1370695	motif:TATA	TSD:AAAGT	1365813..1365817	1370696..1370700	IN:1366041..1370472	1	+	unknown	LTR	0
7180000035743:347360..352898	motif:TGCA	TSD:TTGCG	347355..347359	352899..352903	IN:348099..352157	0.9933	-	unknown	LTR	258850
7180000035744:428695..434277	motif:TGCA	TSD:TCCAC	428690..428694	434278..434282	IN:429453..433519	0.9987	+	unknown	LTR	50043
7180000035747:71087..75279	motif:TGCA	TSD:AAATG	71082..71086	75280..75284	IN:71296..75073	0.9381	+	unknown	LTR	2484780
7180000035748:125059..130566	motif:TGCA	TSD:GCATA	125054..125058	130567..130571	IN:125473..130152	0.9711	-	unknown	LTR	1133521
7180000035748:133731..139270	motif:TGCA	TSD:CATAC	133726..133730	139271..139275	IN:134470..138530	0.9919	+	unknown	LTR	313233
7180000035751:1350821..1356361	motif:TGCA	TSD:GTTTG	1350816..1350820	1356362..1356366	IN:1351561..1355620	0.9946	+	unknown	LTR	208444
7180000035752:451258..456753	motif:TGCA	TSD:AATAT	451253..451257	456754..456758	IN:451527..456485	0.9481	+	unknown	LTR	2068582
7180000035752:755316..760480	motif:TGCA	TSD:TATAT	755311..755315	760481..760485	IN:755914..759883	0.9616	?	unknown	NA	1516075
7180000035754:229279..234598	motif:TGCA	TSD:GTAAA	229274..229278	234599..234603	IN:229891..233987	0.9902	?	unknown	NA	379407
7180000035755:78863..84248	motif:TGCA	TSD:GGGCA	78858..78862	84249..84253	IN:79431..83680	0.9684	?	unknown	NA	1241731
7180000035755:153626..159031	motif:TGCA	TSD:TGTTT	153621..153625	159032..159036	IN:154194..158465	0.9895	?	unknown	NA	406700
7180000035760:752630..758012	motif:TGCA	TSD:AATTA	752625..752629	758013..758017	IN:753366..757272	0.9933	+	unknown	LTR	258850
7180000035760:894140..898763	motif:TGCA	TSD:ACCTT	894135..894139	898764..898768	IN:894436..898467	0.9932	-	unknown	LTR	262731
7180000035770:662843..668205	motif:TGCA	TSD:TTTCT	662838..662842	668206..668210	IN:663102..667946	0.9654	-	unknown	LTR	1362444
7180000035775:461933..467321	motif:TGCA	TSD:CACAT	461928..461932	467322..467326	IN:462672..466578	0.9933	+	unknown	LTR	258850
7180000035775:630075..635615	motif:TGCA	TSD:CATCA	630070..630074	635616..635620	IN:630815..634874	0.9892	-	unknown	LTR	418404
7180000035775:874252..879718	motif:TGCA	TSD:TAATT	874247..874251	879719..879723	IN:874668..879302	0.9785	-	unknown	LTR	839007
7180000035775:943543..948204	motif:TGCA	TSD:GACCT	943538..943542	948205..948209	IN:943757..947990	0.9907	-	unknown	LTR	359929
7180000035783:127674..132909	motif:TGCA	TSD:CAAAC	127669..127673	132910..132914	IN:127999..132584	1	-	unknown	LTR	0
7180000035787:403740..409174	motif:TGCA	TSD:GGAGT	403735..403739	409175..409179	IN:404310..408605	0.9912	?	unknown	NA	340463
7180000035788:193549..197893	motif:TGCA	TSD:CATGC	193544..193548	197894..197898	IN:193727..197715	0.9775	+	unknown	LTR	878631
7180000035789:637216..642104	motif:TGCA	TSD:TCACA	637211..637215	642105..642109	IN:637825..641494	0.9689	?	unknown	NA	1221662
7180000035790:1615588..1620920	motif:TGCA	TSD:ATATA	1615583..1615587	1620921..1620925	IN:1615908..1620600	0.9719	-	unknown	LTR	1101536
7180000035796:365871..367284	motif:TGCA	TSD:CAGGA	365866..365870	367285..367289	IN:366284..366871	0.9952	?	unknown	NA	185209
7180000035806:683994..689662	motif:TGCA	TSD:GAACT	683989..683993	689663..689667	IN:685339..688319	0.951	?	unknown	NA	1949000
7180000035809:677015..682934	motif:TGCA	TSD:TAAAG	677010..677014	682935..682939	IN:677715..682234	0.9929	+	unknown	LTR	274378
7180000035810:1033616..1037988	motif:TGCA	TSD:GAGAG	1033611..1033615	1037989..1037993	IN:1034944..1036655	0.9805	?	unknown	NA	759922
7180000035812:18174..23548	motif:TGCA	TSD:ATTCC	18169..18173	23549..23553	IN:18572..23150	0.9925	+	unknown	LTR	289914
7180000035815:181165..185548	motif:TGCA	TSD:GACAG	181160..181164	185549..185553	IN:181883..184831	0.9861	-	unknown	LTR	539632
7180000035822:253399..258610	motif:TGCA	TSD:TATAT	253394..253398	258611..258615	IN:253760..258248	0.9503	?	unknown	NA	1977819
7180000035825:57919..66640	motif:TGCA	TSD:GTGCA	57914..57918	66641..66645	IN:58794..65766	0.9509	-	unknown	LTR	1953115
7180000035840:203352..208144	motif:TGCA	TSD:ATAAC	203347..203351	208145..208149	IN:204894..206605	0.9689	?	unknown	NA	1221662
7180000035858:100513..106051	motif:TGCA	TSD:AACCC	100508..100512	106052..106056	IN:101252..105311	0.9987	-	unknown	LTR	50043
7180000035871:169105..173440	motif:TGCA	TSD:AAGAC	169100..169104	173441..173445	IN:170420..172123	0.9833	?	unknown	NA	649567
7180000035872:174696..179006	motif:TGCA	TSD:ATACA	174691..174695	179007..179011	IN:176005..177697	0.9885	?	unknown	NA	445734
7180000035884:214234..219508	motif:TGCA	TSD:GCTCC	214229..214233	219509..219513	IN:214845..218896	0.9967	?	unknown	NA	127203
7180000035891:491657..493093	motif:TGCA	TSD:ATGAG	491652..491656	493094..493098	IN:492072..492678	0.9928	?	unknown	NA	278261
7180000035898:4178..7759	motif:TGCA	TSD:AAAAC	4173..4177	7760..7764	IN:4578..7357	0.9181	+	unknown	LTR	3335635
7180000035898:25731..29314	motif:TGCA	TSD:AAAAC	25726..25730	29315..29319	IN:26131..28912	0.9132	+	unknown	LTR	3547979
7180000035899:268893..273646	motif:TGCA	TSD:GATAT	268888..268892	273647..273651	IN:269239..273300	0.9884	+	unknown	LTR	449640
7180000035918:88006..92345	motif:TGCA	TSD:GTTAG	88001..88005	92346..92350	IN:89327..91025	0.9894	?	unknown	NA	410601
7180000035938:17346..25509	motif:TGCA	TSD:AGA	17343..17345	25510..25512	IN:17498..25357	1	?	unknown	NA	0
7180000035946:333543..337910	motif:TGCA	TSD:ATAAC	333538..333542	337911..337915	IN:334870..336582	0.9819	?	unknown	NA	704692
7180000035958:17854..29442	motif:TGCA	TSD:GTAAC	17849..17853	29443..29447	IN:18782..28511	0.9474	-	unknown	LTR	2097521
7180000035961:164581..169000	motif:TGCA	TSD:AATTT	164576..164580	169001..169005	IN:164770..168812	0.9471	+	unknown	LTR	2109933
7180000035971:87885..92815	motif:TGCA	TSD:GGGGA	87880..87884	92816..92820	IN:88495..92205	0.9967	?	unknown	NA	127203
7180000035978:27606..33078	motif:TGCA	TSD:TCGTT	27601..27605	33079..33083	IN:28174..32511	0.9877	?	unknown	NA	476999
7180000035979:259296..263658	motif:TGCA	TSD:CTATT	259291..259295	263659..263663	IN:260629..262325	0.9783	?	unknown	NA	846928
7180000035990:20830..26077	motif:TGCA	TSD:AAATT	20825..20829	26078..26082	IN:21181..25726	0.9601	-	unknown	LTR	1576944
7180000036003:55852..60211	motif:TGCA	TSD:ATGGC	55847..55851	60212..60216	IN:57182..58882	0.988	?	unknown	NA	465271
7180000036011:16786..22106	motif:TGCA	TSD:AGCAC	16781..16785	22107..22111	IN:17138..21754	0.983	-	unknown	LTR	661370
7180000036025:14553..19213	motif:TGCA	TSD:ATATA	14546..14550	19214..19218	IN:14840..18926	0.9512	+	unknown	LTR	1940771
7180000036054:95822..101073	motif:TGCA	TSD:GAATC	95817..95821	101074..101078	IN:96436..100459	0.9886	?	unknown	NA	441828
7180000036061:109989..114341	motif:TGCA	TSD:ATTAT	109984..109988	114342..114346	IN:111317..113016	0.9834	?	unknown	NA	645633
7180000036066:182618..192021	motif:TGCA	TSD:AAGTA	182613..182617	192022..192026	IN:183493..191146	0.9372	+	unknown	LTR	2522534
7180000036073:30904..36214	motif:TGCA	TSD:CATCA	30899..30903	36215..36219	IN:31257..35861	0.9688	+	unknown	LTR	1225675
7180000036073:1242259..1243672	motif:TGCA	TSD:AAATA	1242254..1242258	1243673..1243677	IN:1242672..1243259	0.9952	?	unknown	NA	185209
7180000036073:1482453..1487051	motif:TGCA	TSD:GCATC	1482448..1482452	1487052..1487056	IN:1482712..1486792	0.9962	-	unknown	LTR	146525
7180000036073:1533003..1537885	motif:TATA	TSD:CCTCC	1532998..1533002	1537886..1537890	IN:1533226..1537662	1	+	unknown	LTR	0
7180000036081:1201646..1206783	motif:TACA	TSD:TCTCC	1201641..1201645	1206784..1206788	IN:1201910..1206515	0.9591	-	unknown	LTR	1617596
7180000036081:1755586..1757169	motif:TGCA	TSD:AAGCC	1755581..1755585	1757170..1757174	IN:1755855..1756900	0.9963	?	unknown	NA	142660
7180000036082:132310..137848	motif:TGCA	TSD:CCATT	132305..132309	137849..137853	IN:133048..137107	0.9933	+	unknown	LTR	258850
7180000036083:99026..104412	motif:TGCA	TSD:ATTTG	99021..99025	104413..104417	IN:99766..103672	0.9987	-	unknown	LTR	50043
7180000036083:463015..468548	motif:TGCA	TSD:CTTCC	463010..463014	468549..468553	IN:463753..467812	0.9946	-	unknown	LTR	208444
7180000036093:549102..554581	motif:TGCA	TSD:AAATG	549097..549101	554582..554586	IN:549486..554197	0.9844	?	unknown	NA	606328
7180000036099:374946..380534	motif:TGCA	TSD:ATAGG	374941..374945	380535..380539	IN:375685..379796	0.9973	-	unknown	LTR	104034
7180000036101:155507..158233	motif:TGCA	TSD:TGC	155504..155506	158234..158236	IN:156833..156909	0.9193	?	unknown	NA	3283870
7180000036109:183614..187997	motif:TGCA	TSD:ATATG	183609..183613	187998..188002	IN:185007..186603	0.972	?	unknown	NA	1097540
7180000036115:158282..163606	motif:TGCA	TSD:ATTCA	158277..158281	163607..163611	IN:158886..163000	0.9506	?	unknown	NA	1965464
7180000036122:655460..659238	motif:TGCA	TSD:ACATT	655455..655459	659239..659243	IN:655739..658961	0.9713	+	unknown	LTR	1125521
7180000036123:1102589..1107109	motif:TGCA	TSD:TTTTG	1102584..1102588	1107110..1107114	IN:1102757..1106941	0.9882	-	unknown	LTR	457454
7180000036125:808532..811795	motif:TGCA	TSD:GACCT	808527..808531	811796..811800	IN:808782..811545	0.968	?	unknown	NA	1257797
7180000036126:497096..502443	motif:TGCA	TSD:ACCAA	497091..497095	502444..502448	IN:497716..501826	0.9501	?	unknown	NA	1986058
7180000036129:11654..16593	motif:TGCA	TSD:GGTTT	11649..11653	16594..16598	IN:12264..15982	0.9869	?	unknown	NA	508298
7180000036129:84750..89697	motif:TGCA	TSD:AGGAC	84745..84749	89698..89702	IN:85359..89087	0.9951	?	unknown	NA	189080
7180000036129:179530..184895	motif:TGCA	TSD:TAGGG	179525..179529	184896..184900	IN:180138..184289	0.9492	?	unknown	NA	2023165
7180000036131:74936..79225	motif:TGCA	TSD:CACCC	74931..74935	79226..79230	IN:76265..77894	0.9775	?	unknown	NA	878631
7180000036142:536087..540965	motif:TATA	TSD:TTTCC	536082..536086	540966..540970	IN:536310..540742	0.9866	+	unknown	LTR	520044
7180000036144:8563..13022	motif:TGCA	TSD:AAAAC	8558..8562	13023..13027	IN:8882..12703	0.9781	+	unknown	LTR	854850
7180000036144:75927..79507	motif:TGCA	TSD:ATAAC	75922..75926	79508..79512	IN:76155..79279	0.9039	?	unknown	NA	3955349
7180000036149:202484..212540	motif:TGCA	TSD:ATACT	202479..202483	212541..212545	IN:203289..211734	0.9009	+	unknown	LTR	4087996
7180000036150:931109..935463	motif:TGCA	TSD:AATAC	931104..931108	935464..935468	IN:932437..934133	0.9895	?	unknown	NA	406700
7180000036153:147564..153946	motif:TGCA	TSD:ATATA	147559..147563	153947..153951	IN:147811..153698	0.9677	?	unknown	NA	1269852
7180000036156:190816..200663	motif:TGCA	TSD:GAGAT	190811..190815	200664..200668	IN:191696..199783	0.9014	-	unknown	LTR	4065846
7180000036161:54402..58974	motif:TGCA	TSD:TAAAG	54397..54401	58975..58979	IN:54660..58715	0.9731	+	unknown	LTR	1053625
7180000036163:71956..76322	motif:TGCA	TSD:AAGTG	71951..71955	76323..76327	IN:73283..74996	0.9774	?	unknown	NA	882596
7180000036172:23874..38597	motif:TGCA	TSD:GTTTT	23869..23873	38598..38602	IN:24388..38082	0.9223	?	unknown	LTR	3154862
7180000036181:386820..392286	motif:TGCA	TSD:CCCTT	386815..386819	392287..392291	IN:387389..391717	0.979	?	unknown	NA	819216
7180000036205:17903..23133	motif:TACA	TSD:AAATA	17898..17902	23134..23138	IN:18208..22828	0.9705	-	unknown	LTR	1157532
7180000036205:270123..275417	motif:TGCA	TSD:TAGGT	270118..270122	275418..275422	IN:270393..275147	0.9779	-	unknown	LTR	862775
7180000036205:659839..664606	motif:TGCA	TSD:GGACT	659834..659838	664607..664611	IN:660112..664333	1	?	unknown	LTR	0
7180000036209:29838..35130	motif:TGCA	TSD:GGTAC	29833..29837	35131..35135	IN:30406..34562	0.9842	?	unknown	NA	614185
7180000036211:234356..239166	motif:TGCA	TSD:GTTAT	234351..234355	239167..239171	IN:234957..238568	0.9003	+	unknown	LTR	4114598
7180000036217:156630..163348	motif:TGCA	TSD:CAGTT	156625..156629	163349..163353	IN:157109..162868	0.9834	-	unknown	LTR	645633
7180000036217:358627..364143	motif:TGCA	TSD:TGGTA	358622..358626	364144..364148	IN:358979..363791	1	-	unknown	LTR	0
7180000036221:113510..122553	motif:TGCA	TSD:TACCA	113505..113509	122554..122558	IN:114280..121783	0.9118	-	unknown	LTR	3608937

## Sheet: Table S4
Table S4. Number of predicted gene models by using different AED/eAED cutoff
<AED	# genes	# mRNA		<eAED	# genes	# mRNA
0	0	0		0	0	0
0.05	5808	5867		0.05	5549	5604
0.1	11792	12145		0.1	11291	11636
0.15	17043	17864		0.15	16266	17046
0.2	20871	22077		0.2	19903	21052
0.25	23684	25151		0.25	22517	23919
0.3	25972	27657		0.3	24656	26276
0.35	28000	29833		0.35	26428	28203
0.4	29985	31972		0.4	28202	30100
0.45	31949	34113		0.45	29872	31880
0.5	33302	35589		0.5	31237	33341
0.55	34065	36407		0.55	32155	34356
0.6	34726	37106		0.6	32946	35198
0.65	35263	37683		0.65	33572	35880
0.7	35765	38220		0.7	34121	36474
0.75	36265	38736		0.75	34669	37047
0.8	36762	39260		0.8	35090	37499
0.85	37155	39672		0.85	35400	37833
0.9	37532	40075		0.9	35672	38123
0.95	37868	40428		0.95	35864	38323
1	63820	64732		1	63820	64732
AED = 1 – AC, where AC = (SN + SP) / 2. SN = TP / (TP + FN); SP = TP / (TP + FP); eAED is in terms of exons, rather than bases.

## Sheet: Table S5
Table S5. Summary of protein coding gene annotations
Protein coding gene statistics	J. sinuosa
Number of gene loci	34726
Number of transcripts	37106
Mean number of exons per gene	5.3
Mean exon length (bps)	235.5
Mean transcript length (bps)	1254.4
Mean CDS length (bps)	1101.4
Mean intron length (bps)	1016.5
Supported by species-specific RNA-seq (TPM >0.5)	67.81%
Supported by clade-wide RNA-seq (TPM >0.5)	82.83%
Supported by Interproscan	0.7923
Supported by Tomato ITAG2.4	0.8647
Supported by TAIR10	0.7387
Supported by Swissprot	0.6255
Supported by Treml	0.507

## Sheet: Table S6
Table S6. Syntenic regions of predicted genes in the tomato genome
geneid	tomato chr	start	end
Jalsin_scf27150g00050.1	SL2.50ch01	13014	15001
Jalsin_scf27150g00070.1	SL2.50ch01	23132	25799
Jalsin_scf27150g00090.1	SL2.50ch01	30883	43850
Jalsin_scf27150g00100.1	SL2.50ch01	44398	53707
Jalsin_scf27150g00110.1	SL2.50ch01	55800	56804
Jalsin_scf27150g00120.1	SL2.50ch01	58840	60395
Jalsin_scf27150g00130.1	SL2.50ch01	65590	66831
Jalsin_scf27150g00140.1	SL2.50ch01	67768	72374
Jalsin_scf27150g00150.1	SL2.50ch01	82921	86148
Jalsin_scf27150g00160.1	SL2.50ch01	91827	97161
Jalsin_scf27150g00170.1	SL2.50ch01	99557	103233
Jalsin_scf35741g00060.1	SL2.50ch01	102001	103039
Jalsin_scf35741g00040.1	SL2.50ch01	102037	102589
Jalsin_scf27150g00190.1	SL2.50ch01	104445	107238
Jalsin_scf27150g00200.1	SL2.50ch01	124621	125507
Jalsin_scf26930g00280.1	SL2.50ch01	127380	129151
Jalsin_scf26930g00270.1	SL2.50ch01	131951	134393
Jalsin_scf26930g00260.1	SL2.50ch01	137890	139263
Jalsin_scf26930g00240.1	SL2.50ch01	141623	148846
Jalsin_scf26930g00250.1	SL2.50ch01	147298	148472
Jalsin_scf26930g00230.1	SL2.50ch01	164112	169372
Jalsin_scf26930g00220.1	SL2.50ch01	173752	180647
Jalsin_scf26930g00190.1	SL2.50ch01	186311	191594
Jalsin_scf26930g00180.1	SL2.50ch01	191812	195078
Jalsin_scf26930g00170.1	SL2.50ch01	201007	203290
Jalsin_scf26930g00130.1	SL2.50ch01	216615	220289
Jalsin_scf26930g00120.1	SL2.50ch01	220785	226006
Jalsin_scf26930g00110.1	SL2.50ch01	226520	228498
Jalsin_scf26930g00100.1	SL2.50ch01	232261	236742
Jalsin_scf26930g00090.1	SL2.50ch01	241161	245479
Jalsin_scf26930g00070.1	SL2.50ch01	248889	249564
Jalsin_scf26930g00060.1	SL2.50ch01	249291	249566
Jalsin_scf26930g00050.1	SL2.50ch01	256598	258884
Jalsin_scf26930g00040.1	SL2.50ch01	261080	265352
Jalsin_scf26930g00030.1	SL2.50ch01	280337	290129
Jalsin_scf26930g00020.1	SL2.50ch01	287339	289191
Jalsin_scf28957g00270.1	SL2.50ch01	293756	294047
Jalsin_scf28957g00280.1	SL2.50ch01	293756	293933
Jalsin_scf28957g00260.1	SL2.50ch01	299008	303409
Jalsin_scf28957g00250.1	SL2.50ch01	309070	312238
Jalsin_scf28957g00240.1	SL2.50ch01	316959	317337
Jalsin_scf28957g00230.1	SL2.50ch01	318011	320692
Jalsin_scf28957g00220.1	SL2.50ch01	322748	324888
Jalsin_scf28957g00210.1	SL2.50ch01	333036	336932
Jalsin_scf28957g00200.1	SL2.50ch01	338026	339675
Jalsin_scf30779g00010.1	SL2.50ch01	347143	348923
Jalsin_scf30779g00020.1	SL2.50ch01	349980	352731
Jalsin_scf30779g00030.1	SL2.50ch01	353527	353708
Jalsin_scf30779g00040.1	SL2.50ch01	354143	356101
Jalsin_scf30779g00050.1	SL2.50ch01	358771	362469
Jalsin_scf30779g00060.1	SL2.50ch01	359939	370388
Jalsin_scf35741g00110.1	SL2.50ch01	360061	370305
Jalsin_scf30779g00080.1	SL2.50ch01	372533	372736
Jalsin_scf30779g00090.1	SL2.50ch01	382251	385446
Jalsin_scf30779g00100.1	SL2.50ch01	394433	399284
Jalsin_scf30779g00110.1	SL2.50ch01	407506	408854
Jalsin_scf30779g00120.1	SL2.50ch01	416900	417271
Jalsin_scf30779g00130.1	SL2.50ch01	420204	426238
Jalsin_scf30779g00140.1	SL2.50ch01	425985	426238
Jalsin_scf30779g00150.1	SL2.50ch01	427562	430371
Jalsin_scf30779g00160.1	SL2.50ch01	430811	435029
Jalsin_scf30779g00170.1	SL2.50ch01	440827	442869
Jalsin_scf30779g00180.1	SL2.50ch01	444876	445584
Jalsin_scf30779g00190.1	SL2.50ch01	446978	454494
Jalsin_scf29461g00330.1	SL2.50ch01	455429	456937
Jalsin_scf29461g00320.1	SL2.50ch01	460049	461982
Jalsin_scf29461g00310.1	SL2.50ch01	466144	467521
Jalsin_scf29461g00300.1	SL2.50ch01	472547	477206
Jalsin_scf29461g00290.1	SL2.50ch01	478048	480289
Jalsin_scf29461g00280.1	SL2.50ch01	480991	484849
Jalsin_scf28212g00180.1	SL2.50ch01	512575	515282
Jalsin_scf29461g00270.1	SL2.50ch01	512693	515440
Jalsin_scf29461g00260.1	SL2.50ch01	530886	534467
Jalsin_scf29461g00250.1	SL2.50ch01	535404	541470
Jalsin_scf29461g00240.1	SL2.50ch01	565411	571055
Jalsin_scf29461g00230.1	SL2.50ch01	571776	574735
Jalsin_scf29461g00200.1	SL2.50ch01	577536	579165
Jalsin_scf29461g00220.1	SL2.50ch01	577536	578014
Jalsin_scf29461g00170.1	SL2.50ch01	585746	589463
Jalsin_scf29461g00160.1	SL2.50ch01	590406	592280
Jalsin_scf29461g00140.1	SL2.50ch01	592804	594213
Jalsin_scf29461g00130.1	SL2.50ch01	595222	599017
Jalsin_scf29461g00120.1	SL2.50ch01	600876	602302
Jalsin_scf29461g00110.1	SL2.50ch01	606563	610530
Jalsin_scf29461g00100.1	SL2.50ch01	613938	617229
Jalsin_scf29461g00090.1	SL2.50ch01	617857	624751
Jalsin_scf29461g00080.1	SL2.50ch01	625910	632614
Jalsin_scf29461g00070.1	SL2.50ch01	642354	647025
Jalsin_scf29461g00060.1	SL2.50ch01	651807	652420
Jalsin_scf29461g00050.1	SL2.50ch01	653820	655336
Jalsin_scf29461g00030.1	SL2.50ch01	663415	669602
Jalsin_scf29461g00040.1	SL2.50ch01	666645	666874
Jalsin_scf29461g00020.1	SL2.50ch01	672703	678486
Jalsin_scf29461g00010.1	SL2.50ch01	679398	682262
Jalsin_scf28047g00200.1	SL2.50ch01	713150	726696
Jalsin_scf28047g00190.1	SL2.50ch01	729452	730409
Jalsin_scf28047g00160.1	SL2.50ch01	737452	755684
Jalsin_scf28047g00180.1	SL2.50ch01	739792	740816
Jalsin_scf28047g00170.1	SL2.50ch01	747038	750206
Jalsin_scf28047g00150.1	SL2.50ch01	756707	764695
Jalsin_scf28047g00140.1	SL2.50ch01	766610	772201
Jalsin_scf28047g00130.1	SL2.50ch01	776288	784303
Jalsin_scf28047g00120.1	SL2.50ch01	785454	789284
Jalsin_scf28047g00110.1	SL2.50ch01	790183	793845
Jalsin_scf28047g00100.1	SL2.50ch01	797689	802067
Jalsin_scf28047g00090.1	SL2.50ch01	806144	811368
Jalsin_scf28047g00080.1	SL2.50ch01	813223	817298
Jalsin_scf28047g00070.1	SL2.50ch01	819207	826651
Jalsin_scf28047g00060.1	SL2.50ch01	833803	837890
Jalsin_scf28047g00050.1	SL2.50ch01	839521	847750
Jalsin_scf28047g00040.1	SL2.50ch01	853474	859408
Jalsin_scf28047g00030.1	SL2.50ch01	860365	861500
Jalsin_scf28047g00020.1	SL2.50ch01	862772	863211
Jalsin_scf28047g00010.1	SL2.50ch01	868545	869917
Jalsin_scf28089g00080.1	SL2.50ch01	874606	880934
Jalsin_scf28089g00070.1	SL2.50ch01	884843	887472
Jalsin_scf28089g00060.1	SL2.50ch01	888897	891724
Jalsin_scf28089g00050.1	SL2.50ch01	899185	901802
Jalsin_scf28089g00040.1	SL2.50ch01	906757	907273
Jalsin_scf28089g00030.1	SL2.50ch01	909549	913745
Jalsin_scf28089g00020.1	SL2.50ch01	915516	918722
Jalsin_scf31337g00030.1	SL2.50ch01	934710	1005791
Jalsin_scf31337g00020.1	SL2.50ch01	1012916	1015730
Jalsin_scf31337g00010.1	SL2.50ch01	1025523	1025694
Jalsin_scf26883g00940.1	SL2.50ch01	1033792	1035079
Jalsin_scf26883g00930.1	SL2.50ch01	1047474	1051132
Jalsin_scf26883g00920.1	SL2.50ch01	1058591	1063199
Jalsin_scf26883g00890.1	SL2.50ch01	1064838	1067940
Jalsin_scf26883g00900.1	SL2.50ch01	1064852	1071929
Jalsin_scf26883g00870.1	SL2.50ch01	1070733	1071930
Jalsin_scf26883g00860.1	SL2.50ch01	1072759	1073151
Jalsin_scf26883g00850.1	SL2.50ch01	1074279	1078107
Jalsin_scf26883g00840.1	SL2.50ch01	1081796	1087217
Jalsin_scf26883g00830.1	SL2.50ch01	1089371	1092933
Jalsin_scf26883g00800.1	SL2.50ch01	1094149	1098133
Jalsin_scf26883g00740.1	SL2.50ch01	1099520	1102719
Jalsin_scf26883g00790.1	SL2.50ch01	1099562	1107057
Jalsin_scf26883g00780.1	SL2.50ch01	1113905	1122765
Jalsin_scf26883g00760.1	SL2.50ch01	1113917	1145601
Jalsin_scf26883g00730.1	SL2.50ch01	1201222	1207715
Jalsin_scf26883g00720.1	SL2.50ch01	1217134	1219515
Jalsin_scf26883g00710.1	SL2.50ch01	1223508	1230351
Jalsin_scf26883g00700.1	SL2.50ch01	1235632	1249078
Jalsin_scf26883g00690.1	SL2.50ch01	1249280	1256763
Jalsin_scf26883g00630.1	SL2.50ch01	1258299	1259838
Jalsin_scf26883g00620.1	SL2.50ch01	1260539	1264517
Jalsin_scf26883g00610.1	SL2.50ch01	1267247	1270610
Jalsin_scf26883g00600.1	SL2.50ch01	1277618	1285119
Jalsin_scf26883g00590.1	SL2.50ch01	1286232	1300576
Jalsin_scf26883g00580.1	SL2.50ch01	1301922	1309671
Jalsin_scf26883g00570.1	SL2.50ch01	1328601	1333313
Jalsin_scf26883g00560.1	SL2.50ch01	1334265	1335295
Jalsin_scf26883g00550.1	SL2.50ch01	1336614	1339679
Jalsin_scf26883g00540.1	SL2.50ch01	1344295	1349835
Jalsin_scf26883g00530.1	SL2.50ch01	1351320	1354680
Jalsin_scf26883g00510.1	SL2.50ch01	1360698	1361259
Jalsin_scf26883g00500.1	SL2.50ch01	1365068	1371790
Jalsin_scf26883g00490.1	SL2.50ch01	1373197	1378218
Jalsin_scf26883g00480.1	SL2.50ch01	1390705	1394531
Jalsin_scf26883g00470.1	SL2.50ch01	1399572	1402672
Jalsin_scf26883g00460.1	SL2.50ch01	1410739	1414471
Jalsin_scf26883g00450.1	SL2.50ch01	1417694	1420722
Jalsin_scf26883g00440.1	SL2.50ch01	1422924	1427017
Jalsin_scf26883g00420.1	SL2.50ch01	1430871	1438835
Jalsin_scf26883g00400.1	SL2.50ch01	1442557	1456677
Jalsin_scf26883g00410.1	SL2.50ch01	1445887	1450947
Jalsin_scf26883g00390.1	SL2.50ch01	1466368	1471340
Jalsin_scf26883g00380.1	SL2.50ch01	1473295	1478501
Jalsin_scf26883g00360.1	SL2.50ch01	1484966	1485754
Jalsin_scf26883g00350.1	SL2.50ch01	1489976	1492520
Jalsin_scf26883g00340.1	SL2.50ch01	1506435	1511990
Jalsin_scf26883g00330.1	SL2.50ch01	1512675	1515452
Jalsin_scf26883g00320.1	SL2.50ch01	1516328	1518136
Jalsin_scf26883g00300.1	SL2.50ch01	1520726	1539822
Jalsin_scf26883g00310.1	SL2.50ch01	1520796	1526010
Jalsin_scf26883g00290.1	SL2.50ch01	1541755	1551278
Jalsin_scf26883g00280.1	SL2.50ch01	1552237	1555704
Jalsin_scf26883g00270.1	SL2.50ch01	1557133	1558809
Jalsin_scf26883g00260.1	SL2.50ch01	1559836	1560197
Jalsin_scf26883g00250.1	SL2.50ch01	1564925	1565505
Jalsin_scf26883g00230.1	SL2.50ch01	1568251	1568800
Jalsin_scf26883g00220.1	SL2.50ch01	1574800	1592421
Jalsin_scf26883g00210.1	SL2.50ch01	1595988	1601125
Jalsin_scf26883g00200.1	SL2.50ch01	1602889	1608076
Jalsin_scf26883g00190.1	SL2.50ch01	1629285	1634208
Jalsin_scf26883g00180.1	SL2.50ch01	1646841	1653335
Jalsin_scf26883g00170.1	SL2.50ch01	1654310	1658720
Jalsin_scf26883g00160.1	SL2.50ch01	1654310	1658720
Jalsin_scf26883g00150.1	SL2.50ch01	1660341	1663455
Jalsin_scf26883g00140.1	SL2.50ch01	1663736	1668396
Jalsin_scf26883g00130.1	SL2.50ch01	1677386	1679894
Jalsin_scf26883g00100.1	SL2.50ch01	1684088	1702952
Jalsin_scf26883g00120.1	SL2.50ch01	1695143	1697501
Jalsin_scf26883g00110.1	SL2.50ch01	1697525	1699569
Jalsin_scf26883g00090.1	SL2.50ch01	1711842	1719464
Jalsin_scf26883g00080.1	SL2.50ch01	1728358	1733278
Jalsin_scf26883g00070.1	SL2.50ch01	1734021	1737171
Jalsin_scf26883g00060.1	SL2.50ch01	1742297	1745370
Jalsin_scf26883g00050.1	SL2.50ch01	1769858	1771269
Jalsin_scf26883g00040.1	SL2.50ch01	1774816	1775972
Jalsin_scf26883g00020.1	SL2.50ch01	1779587	1780519
Jalsin_scf26883g00030.1	SL2.50ch01	1779713	1780510
Jalsin_scf26883g00010.1	SL2.50ch01	1800728	1801716
Jalsin_scf28957g00010.1	SL2.50ch01	1808276	1808992
Jalsin_scf28957g00020.1	SL2.50ch01	1809631	1813814
Jalsin_scf28957g00030.1	SL2.50ch01	1820591	1824047
Jalsin_scf28957g00040.1	SL2.50ch01	1837413	1839766
Jalsin_scf36141g00010.1	SL2.50ch01	1869621	1875967
Jalsin_scf26647g00080.1	SL2.50ch01	1872556	1875221
Jalsin_scf26647g00090.1	SL2.50ch01	1877232	1880064
Jalsin_scf28957g00060.1	SL2.50ch01	1904135	1908303
Jalsin_scf28957g00070.1	SL2.50ch01	1911569	1912455
Jalsin_scf28957g00080.1	SL2.50ch01	1916249	1921715
Jalsin_scf28957g00090.1	SL2.50ch01	1927224	1927785
Jalsin_scf28957g00100.1	SL2.50ch01	1928024	1931576
Jalsin_scf28957g00120.1	SL2.50ch01	1939647	1948736
Jalsin_scf28957g00130.1	SL2.50ch01	1955371	1955937
Jalsin_scf28957g00140.1	SL2.50ch01	1970978	1972048
Jalsin_scf28957g00150.1	SL2.50ch01	1995231	2007792
Jalsin_scf28957g00170.1	SL2.50ch01	2011191	2017926
Jalsin_scf28957g00180.1	SL2.50ch01	2018446	2022023
Jalsin_scf28957g00190.1	SL2.50ch01	2032094	2032558
Jalsin_scf27590g00190.1	SL2.50ch01	2044992	2055173
Jalsin_scf27590g00180.1	SL2.50ch01	2048719	2057631
Jalsin_scf27590g00170.1	SL2.50ch01	2060115	2065382
Jalsin_scf27590g00160.1	SL2.50ch01	2080418	2087178
Jalsin_scf27590g00140.1	SL2.50ch01	2095730	2102747
Jalsin_scf27590g00150.1	SL2.50ch01	2098292	2098972
Jalsin_scf28212g00350.1	SL2.50ch01	2105173	2112482
Jalsin_scf28212g00360.1	SL2.50ch01	2114233	2117076
Jalsin_scf28212g00390.1	SL2.50ch01	2118019	2120352
Jalsin_scf28212g00400.1	SL2.50ch01	2123015	2128152
Jalsin_scf28212g00420.1	SL2.50ch01	2133860	2134016
Jalsin_scf28212g00440.1	SL2.50ch01	2134877	2142867
Jalsin_scf28212g00450.1	SL2.50ch01	2149826	2173442
Jalsin_scf31675g00050.1	SL2.50ch01	2170761	2173459
Jalsin_scf28212g00460.1	SL2.50ch01	2172988	2173442
Jalsin_scf31675g00040.1	SL2.50ch01	2175757	2179024
Jalsin_scf31675g00030.1	SL2.50ch01	2179189	2179724
Jalsin_scf31675g00020.1	SL2.50ch01	2181565	2184914
Jalsin_scf31675g00010.1	SL2.50ch01	2185142	2189344
Jalsin_scf27590g00010.1	SL2.50ch01	2196621	2198011
Jalsin_scf27590g00020.1	SL2.50ch01	2199141	2201143
Jalsin_scf27590g00030.1	SL2.50ch01	2203036	2210664
Jalsin_scf27590g00040.1	SL2.50ch01	2211919	2218812
Jalsin_scf27590g00050.1	SL2.50ch01	2216880	2222096
Jalsin_scf27590g00060.1	SL2.50ch01	2229185	2232878
Jalsin_scf27590g00070.1	SL2.50ch01	2241587	2243962
Jalsin_scf27590g00080.1	SL2.50ch01	2245863	2263549
Jalsin_scf27590g00090.1	SL2.50ch01	2274576	2283728
Jalsin_scf27590g00100.1	SL2.50ch01	2287844	2291178
Jalsin_scf27590g00110.1	SL2.50ch01	2303462	2305789
Jalsin_scf27590g00120.1	SL2.50ch01	2308574	2312669
Jalsin_scf27590g00130.1	SL2.50ch01	2327892	2334148
Jalsin_scf28212g00340.1	SL2.50ch01	2342692	2349416
Jalsin_scf28212g00320.1	SL2.50ch01	2359387	2360653
Jalsin_scf28212g00310.1	SL2.50ch01	2369379	2373528
Jalsin_scf28212g00300.1	SL2.50ch01	2375080	2377606
Jalsin_scf28212g00290.1	SL2.50ch01	2380585	2384194
Jalsin_scf28212g00280.1	SL2.50ch01	2385963	2389557
Jalsin_scf28212g00270.1	SL2.50ch01	2391565	2393875
Jalsin_scf28212g00260.1	SL2.50ch01	2396624	2404983
Jalsin_scf28212g00250.1	SL2.50ch01	2409408	2422658
Jalsin_scf28212g00240.1	SL2.50ch01	2427987	2433688
Jalsin_scf28212g00230.1	SL2.50ch01	2435132	2446891
Jalsin_scf28212g00220.1	SL2.50ch01	2451146	2461695
Jalsin_scf28212g00210.1	SL2.50ch01	2462982	2470689
Jalsin_scf28212g00200.1	SL2.50ch01	2474534	2476459
Jalsin_scf28212g00190.1	SL2.50ch01	2477587	2483312
Jalsin_scf28212g00120.1	SL2.50ch01	2501374	2502655
Jalsin_scf28212g00110.1	SL2.50ch01	2506382	2512047
Jalsin_scf28212g00100.1	SL2.50ch01	2521033	2521450
Jalsin_scf28212g00090.1	SL2.50ch01	2523644	2529443
Jalsin_scf28212g00080.1	SL2.50ch01	2533459	2535620
Jalsin_scf28212g00060.1	SL2.50ch01	2542404	2547133
Jalsin_scf28212g00050.1	SL2.50ch01	2548719	2575354
Jalsin_scf35776g00060.1	SL2.50ch01	2569675	2573615
Jalsin_scf28212g00020.1	SL2.50ch01	2578348	2581946
Jalsin_scf28212g00010.1	SL2.50ch01	2590444	2590473
Jalsin_scf27358g00010.1	SL2.50ch01	2608842	2611761
Jalsin_scf27358g00030.1	SL2.50ch01	2608887	2611727
Jalsin_scf27358g00020.1	SL2.50ch01	2612060	2612898
Jalsin_scf27358g00040.1	SL2.50ch01	2612061	2612777
Jalsin_scf27358g00050.1	SL2.50ch01	2618560	2619068
Jalsin_scf27358g00060.1	SL2.50ch01	2620819	2630075
Jalsin_scf27358g00070.1	SL2.50ch01	2631127	2650214
Jalsin_scf27358g00080.1	SL2.50ch01	2656596	2664051
Jalsin_scf27358g00170.1	SL2.50ch01	2673051	2696420
Jalsin_scf27358g00160.1	SL2.50ch01	2676374	2676934
Jalsin_scf27358g00110.1	SL2.50ch01	2685353	2690140
Jalsin_scf27358g00180.1	SL2.50ch01	2701279	2702357
Jalsin_scf29138g00160.1	SL2.50ch01	2719349	2722861
Jalsin_scf29138g00150.1	SL2.50ch01	2736714	2739639
Jalsin_scf29138g00140.1	SL2.50ch01	2740411	2744489
Jalsin_scf29138g00130.1	SL2.50ch01	2746315	2751381
Jalsin_scf29138g00120.1	SL2.50ch01	2765347	2768494
Jalsin_scf29138g00110.1	SL2.50ch01	2765416	2774609
Jalsin_scf29138g00100.1	SL2.50ch01	2776765	2782181
Jalsin_scf29138g00090.1	SL2.50ch01	2799005	2806381
Jalsin_scf29138g00080.1	SL2.50ch01	2799005	2815761
Jalsin_scf29138g00070.1	SL2.50ch01	2818162	2823219
Jalsin_scf29138g00060.1	SL2.50ch01	2826476	2831065
Jalsin_scf29138g00050.1	SL2.50ch01	2830691	2834116
Jalsin_scf29138g00040.1	SL2.50ch01	2837134	2840264
Jalsin_scf29138g00030.1	SL2.50ch01	2844378	2849726
Jalsin_scf29138g00020.1	SL2.50ch01	2854264	2862545
Jalsin_scf29138g00010.1	SL2.50ch01	2864374	2871985
Jalsin_scf32951g00030.1	SL2.50ch01	2877930	2883766
Jalsin_scf32951g00020.1	SL2.50ch01	2892713	2893150
Jalsin_scf29000g00020.1	SL2.50ch01	2920979	2926183
Jalsin_scf29000g00030.1	SL2.50ch01	2935859	2937398
Jalsin_scf29000g00040.1	SL2.50ch01	2941602	2947412
Jalsin_scf29000g00050.1	SL2.50ch01	2948818	2956023
Jalsin_scf29000g00010.1	SL2.50ch01	2974104	2974829
Jalsin_scf29394g00100.1	SL2.50ch01	2994717	2998679
Jalsin_scf29394g00080.1	SL2.50ch01	3001216	3007301
Jalsin_scf29394g00090.1	SL2.50ch01	3002759	3007159
Jalsin_scf29394g00070.1	SL2.50ch01	3011951	3013364
Jalsin_scf29394g00060.1	SL2.50ch01	3014368	3020230
Jalsin_scf29394g00050.1	SL2.50ch01	3022104	3024266
Jalsin_scf29394g00040.1	SL2.50ch01	3025853	3038541
Jalsin_scf29394g00010.1	SL2.50ch01	3041775	3044549
Jalsin_scf28959g00180.1	SL2.50ch01	3043321	3044549
Jalsin_scf28959g00170.1	SL2.50ch01	3045696	3064823
Jalsin_scf28959g00160.1	SL2.50ch01	3067904	3075146
Jalsin_scf28959g00150.1	SL2.50ch01	3075705	3081440
Jalsin_scf28959g00140.1	SL2.50ch01	3090909	3093900
Jalsin_scf28959g00130.1	SL2.50ch01	3095237	3108675
Jalsin_scf28959g00120.1	SL2.50ch01	3112370	3115393
Jalsin_scf28959g00110.1	SL2.50ch01	3114117	3114994
Jalsin_scf28959g00100.1	SL2.50ch01	3114117	3114994
Jalsin_scf33155g00030.1	SL2.50ch01	3123362	3136482
Jalsin_scf33155g00040.1	SL2.50ch01	3126776	3126986
Jalsin_scf33155g00020.1	SL2.50ch01	3137536	3138935
Jalsin_scf33155g00010.1	SL2.50ch01	3139002	3141785
Jalsin_scf32037g00020.1	SL2.50ch01	3166981	3171065
Jalsin_scf32037g00030.1	SL2.50ch01	3172557	3173425
Jalsin_scf26631g00110.1	SL2.50ch01	3187118	3191349
Jalsin_scf34948g00010.1	SL2.50ch01	3204055	3206052
Jalsin_scf26631g00010.1	SL2.50ch01	3231422	3239739
Jalsin_scf26631g00030.1	SL2.50ch01	3240391	3244298
Jalsin_scf26631g00020.1	SL2.50ch01	3240391	3247810
Jalsin_scf26631g00040.1	SL2.50ch01	3253865	3261876
Jalsin_scf26631g00100.1	SL2.50ch01	3269248	3273360
Jalsin_scf26631g00130.1	SL2.50ch01	3274627	3277127
Jalsin_scf26631g00150.1	SL2.50ch01	3278692	3279266
Jalsin_scf26631g00090.1	SL2.50ch01	3281155	3281383
Jalsin_scf26631g00080.1	SL2.50ch01	3281155	3281383
Jalsin_scf35855g00020.1	SL2.50ch01	3288621	3290306
Jalsin_scf35855g00030.1	SL2.50ch01	3291787	3293332
Jalsin_scf35855g00040.1	SL2.50ch01	3302525	3320070
Jalsin_scf35855g00050.1	SL2.50ch01	3323848	3334606
Jalsin_scf35855g00060.1	SL2.50ch01	3337334	3344962
Jalsin_scf35855g00070.1	SL2.50ch01	3486075	3495088
Jalsin_scf35855g00090.1	SL2.50ch01	3500735	3502340
Jalsin_scf35855g00100.1	SL2.50ch01	3515113	3516556
Jalsin_scf35855g00110.1	SL2.50ch01	3531957	3532858
Jalsin_scf35855g00120.1	SL2.50ch01	3537739	3541789
Jalsin_scf26893g00050.1	SL2.50ch01	3557908	3564411
Jalsin_scf26893g00060.1	SL2.50ch01	3572462	3591640
Jalsin_scf26893g00070.1	SL2.50ch01	3595072	3601124
Jalsin_scf26893g00120.1	SL2.50ch01	3606728	3609773
Jalsin_scf26893g00130.1	SL2.50ch01	3606728	3609494
Jalsin_scf26893g00150.1	SL2.50ch01	3621854	3626392
Jalsin_scf26893g00160.1	SL2.50ch01	3631097	3631128
Jalsin_scf26738g00100.1	SL2.50ch01	3634967	3636148
Jalsin_scf26738g00080.1	SL2.50ch01	3676883	3681038
Jalsin_scf26738g00070.1	SL2.50ch01	3690124	3692070
Jalsin_scf26738g00060.1	SL2.50ch01	3694592	3698640
Jalsin_scf26738g00050.1	SL2.50ch01	3703122	3706339
Jalsin_scf26738g00040.1	SL2.50ch01	3712528	3712785
Jalsin_scf26738g00020.1	SL2.50ch01	3739922	3743506
Jalsin_scf26738g00010.1	SL2.50ch01	3747840	3749037
Jalsin_scf28606g00100.1	SL2.50ch01	3781284	3784154
Jalsin_scf28606g00070.1	SL2.50ch01	3784474	3786180
Jalsin_scf28606g00060.1	SL2.50ch01	3784861	3786180
Jalsin_scf28606g00050.1	SL2.50ch01	3813601	3814608
Jalsin_scf28593g00010.1	SL2.50ch01	3828854	3830603
Jalsin_scf28593g00020.1	SL2.50ch01	3831293	3837892
Jalsin_scf28593g00030.1	SL2.50ch01	3842635	3846354
Jalsin_scf28593g00040.1	SL2.50ch01	3857780	3874064
Jalsin_scf28593g00050.1	SL2.50ch01	3889088	3890288
Jalsin_scf28593g00070.1	SL2.50ch01	3897384	3899853
Jalsin_scf28593g00100.1	SL2.50ch01	3907757	3914302
Jalsin_scf28593g00110.1	SL2.50ch01	3991143	4000686
Jalsin_scf28606g00040.1	SL2.50ch01	4004621	4010522
Jalsin_scf35390g00010.1	SL2.50ch01	4260506	4266870
Jalsin_scf28256g00090.1	SL2.50ch01	4372761	4375576
Jalsin_scf28256g00080.1	SL2.50ch01	4382301	4383765
Jalsin_scf28256g00070.1	SL2.50ch01	4404395	4408554
Jalsin_scf28256g00060.1	SL2.50ch01	4413082	4415160
Jalsin_scf28256g00050.1	SL2.50ch01	4424552	4425033
Jalsin_scf28256g00030.1	SL2.50ch01	4462120	4463038
Jalsin_scf28256g00020.1	SL2.50ch01	4462638	4463038
Jalsin_scf28256g00010.1	SL2.50ch01	4490077	4495286
Jalsin_scf27682g00030.1	SL2.50ch01	4540567	4545691
Jalsin_scf27682g00020.1	SL2.50ch01	4552147	4553668
Jalsin_scf27682g00010.1	SL2.50ch01	4573108	4576990
Jalsin_scf29226g00010.1	SL2.50ch01	4594167	4598042
Jalsin_scf29226g00020.1	SL2.50ch01	4612039	4615447
Jalsin_scf29226g00050.1	SL2.50ch01	4657422	4657968
Jalsin_scf27125g00100.1	SL2.50ch01	4659197	4670095
Jalsin_scf29226g00060.1	SL2.50ch01	4659578	4668875
Jalsin_scf27125g00120.1	SL2.50ch01	4684673	4686926
Jalsin_scf27125g00130.1	SL2.50ch01	4687279	4687666
Jalsin_scf27125g00190.1	SL2.50ch01	4830612	4830840
Jalsin_scf26810g00080.1	SL2.50ch01	4835145	4837690
Jalsin_scf26810g00110.1	SL2.50ch01	4839977	4841826
Jalsin_scf26810g00140.1	SL2.50ch01	4881731	4883335
Jalsin_scf26810g00130.1	SL2.50ch01	4938844	4942416
Jalsin_scf26810g00120.1	SL2.50ch01	4970968	4971356
Jalsin_scf35776g00030.1	SL2.50ch01	5028849	5031513
Jalsin_scf29324g00010.1	SL2.50ch01	5033985	5036413
Jalsin_scf29324g00020.1	SL2.50ch01	5060536	5062583
Jalsin_scf29324g00030.1	SL2.50ch01	5062898	5064749
Jalsin_scf29324g00040.1	SL2.50ch01	5075811	5076428
Jalsin_scf29500g00030.1	SL2.50ch01	5121275	5128265
Jalsin_scf29500g00040.1	SL2.50ch01	5134585	5138471
Jalsin_scf29500g00060.1	SL2.50ch01	5154204	5158130
Jalsin_scf29500g00080.1	SL2.50ch01	5172065	5175172
Jalsin_scf27763g00020.1	SL2.50ch01	5195898	5200471
Jalsin_scf27254g00130.1	SL2.50ch01	5241340	5242752
Jalsin_scf27254g00010.1	SL2.50ch01	5254023	5262957
Jalsin_scf27254g00020.1	SL2.50ch01	5311558	5319343
Jalsin_scf27254g00030.1	SL2.50ch01	5334078	5342175
Jalsin_scf27254g00040.1	SL2.50ch01	5343057	5348092
Jalsin_scf27254g00150.1	SL2.50ch01	5356968	5364922
Jalsin_scf27254g00160.1	SL2.50ch01	5365929	5369200
Jalsin_scf27452g00010.1	SL2.50ch01	5508271	5510164
Jalsin_scf29650g00070.1	SL2.50ch01	5508385	5510221
Jalsin_scf35806g00020.1	SL2.50ch01	5540179	5544131
Jalsin_scf26957g00010.1	SL2.50ch01	5540418	5543437
Jalsin_scf35806g00030.1	SL2.50ch01	5544941	5575989
Jalsin_scf33090g00050.1	SL2.50ch01	5594903	5601505
Jalsin_scf33090g00040.1	SL2.50ch01	5607041	5611155
Jalsin_scf33092g00010.1	SL2.50ch01	5616720	6011246
Jalsin_scf33090g00020.1	SL2.50ch01	5646146	5661076
Jalsin_scf33090g00030.1	SL2.50ch01	5646146	5646907
Jalsin_scf36046g00020.1	SL2.50ch01	5674166	5680511
Jalsin_scf36046g00050.1	SL2.50ch01	5704644	5706282
Jalsin_scf36194g00060.1	SL2.50ch01	5748858	5750783
Jalsin_scf36194g00050.1	SL2.50ch01	5778031	5781822
Jalsin_scf28405g00040.1	SL2.50ch01	5783186	5788130
Jalsin_scf32167g00020.1	SL2.50ch01	5821205	5825509
Jalsin_scf32167g00010.1	SL2.50ch01	5825613	5828607
Jalsin_scf29469g00010.1	SL2.50ch01	5831728	5837324
Jalsin_scf27452g00020.1	SL2.50ch01	6209634	6214173
Jalsin_scf29650g00060.1	SL2.50ch01	6209840	6210476
Jalsin_scf29650g00050.1	SL2.50ch01	6221983	6229607
Jalsin_scf29650g00040.1	SL2.50ch01	6230948	6239234
Jalsin_scf29650g00030.1	SL2.50ch01	6302982	6307068
Jalsin_scf29650g00020.1	SL2.50ch01	6308623	6313972
Jalsin_scf29650g00010.1	SL2.50ch01	6317736	6322260
Jalsin_scf27413g00020.1	SL2.50ch01	6343826	6348800
Jalsin_scf27413g00030.1	SL2.50ch01	6355227	6360210
Jalsin_scf27413g00040.1	SL2.50ch01	6438159	6440495
Jalsin_scf36097g00060.1	SL2.50ch01	6498553	6503910
Jalsin_scf36097g00070.1	SL2.50ch01	6505792	6517748
Jalsin_scf28039g00010.1	SL2.50ch01	6612344	6618473
Jalsin_scf28460g00020.1	SL2.50ch01	6840156	6841382
Jalsin_scf26956g00130.1	SL2.50ch01	6994160	6996423
Jalsin_scf26956g00120.1	SL2.50ch01	7002610	7009557
Jalsin_scf26956g00090.1	SL2.50ch01	7014823	7015945
Jalsin_scf26956g00160.1	SL2.50ch01	7344362	7402504
Jalsin_scf30561g00010.1	SL2.50ch01	7593824	7614404
Jalsin_scf27153g00010.1	SL2.50ch01	7614645	7621775
Jalsin_scf27153g00020.1	SL2.50ch01	7651696	7654424
Jalsin_scf26953g00010.1	SL2.50ch01	7816015	7829705
Jalsin_scf29856g00010.1	SL2.50ch01	8131329	8131846
Jalsin_scf29722g00070.1	SL2.50ch01	8249661	8593008
Jalsin_scf29722g00030.1	SL2.50ch01	8678165	8684071
Jalsin_scf29722g00010.1	SL2.50ch01	8685142	8695091
Jalsin_scf29722g00020.1	SL2.50ch01	8685142	8690081
Jalsin_scf26647g00280.1	SL2.50ch01	8765849	8833580
Jalsin_scf27788g00150.1	SL2.50ch01	11758125	11759593
Jalsin_scf27788g00120.1	SL2.50ch01	11827541	11844966
Jalsin_scf27788g00110.1	SL2.50ch01	11880625	11890541
Jalsin_scf35990g00010.1	SL2.50ch01	11884831	11885016
Jalsin_scf27535g00020.1	SL2.50ch01	13755286	13755726
Jalsin_scf27788g00010.1	SL2.50ch01	13959037	13962276
Jalsin_scf27481g00010.1	SL2.50ch01	13976287	13992285
Jalsin_scf30518g00020.1	SL2.50ch01	14111856	14112058
Jalsin_scf35981g00030.1	SL2.50ch01	14368914	14372864
Jalsin_scf30255g00020.1	SL2.50ch01	15577667	15580991
Jalsin_scf30255g00030.1	SL2.50ch01	15586413	15597327
Jalsin_scf32527g00020.1	SL2.50ch01	15614553	15616320
Jalsin_scf31745g00030.1	SL2.50ch01	16395782	16396618
Jalsin_scf31745g00020.1	SL2.50ch01	16607350	16609279
Jalsin_scf31745g00010.1	SL2.50ch01	16780495	16782875
Jalsin_scf31503g00010.1	SL2.50ch01	18102835	18125177
Jalsin_scf36059g00020.1	SL2.50ch01	19404026	19404203
Jalsin_scf36059g00010.1	SL2.50ch01	19404026	19404203
Jalsin_scf29455g00020.1	SL2.50ch01	19475016	19476809
Jalsin_scf29455g00010.1	SL2.50ch01	19490674	19491473
Jalsin_scf32595g00010.1	SL2.50ch01	20551396	20556163
Jalsin_scf31325g00050.1	SL2.50ch01	21796394	21796840
Jalsin_scf31327g00040.1	SL2.50ch01	21850781	21851290
Jalsin_scf27316g00040.1	SL2.50ch01	24017972	24019305
Jalsin_scf27316g00030.1	SL2.50ch01	24017972	24021035
Jalsin_scf32032g00010.1	SL2.50ch01	26699248	26699459
Jalsin_scf35811g00030.1	SL2.50ch01	26846666	26852736
Jalsin_scf35811g00020.1	SL2.50ch01	26852934	26854506
Jalsin_scf35811g00050.1	SL2.50ch01	26852954	26854484
Jalsin_scf28113g00850.1	SL2.50ch01	27945900	27956085
Jalsin_scf27150g00030.1	SL2.50ch01	27973172	27973334
Jalsin_scf27000g00010.1	SL2.50ch01	29146071	29146282
Jalsin_scf35348g00030.1	SL2.50ch01	29294374	29295284
Jalsin_scf35348g00040.1	SL2.50ch01	29353475	29361636
Jalsin_scf35348g00010.1	SL2.50ch01	29605256	29605888
Jalsin_scf35887g00010.1	SL2.50ch01	31152142	31170915
Jalsin_scf28357g00010.1	SL2.50ch01	32358401	32360909
Jalsin_scf36175g00010.1	SL2.50ch01	32489299	32515349
Jalsin_scf34313g00010.1	SL2.50ch01	32525257	32525561
Jalsin_scf26665g00010.1	SL2.50ch01	32850672	32855101
Jalsin_scf35944g00010.1	SL2.50ch01	32937257	32943957
Jalsin_scf35944g00020.1	SL2.50ch01	35344583	35355796
Jalsin_scf27693g00020.1	SL2.50ch01	36249771	36267386
Jalsin_scf28474g00050.1	SL2.50ch01	39427753	39430074
Jalsin_scf26972g00050.1	SL2.50ch01	39925278	39935750
Jalsin_scf26968g00070.1	SL2.50ch01	40078232	40079716
Jalsin_scf31394g00010.1	SL2.50ch01	40131049	40133270
Jalsin_scf26972g00040.1	SL2.50ch01	40835500	40844882
Jalsin_scf33002g00020.1	SL2.50ch01	41057780	41066262
Jalsin_scf35881g00020.1	SL2.50ch01	41112123	41115942
Jalsin_scf35881g00070.1	SL2.50ch01	41112197	41115892
Jalsin_scf27208g00040.1	SL2.50ch01	41233651	41236005
Jalsin_scf36146g00020.1	SL2.50ch01	41284938	41393764
Jalsin_scf36146g00010.1	SL2.50ch01	41392219	41393764
Jalsin_scf29295g00010.1	SL2.50ch01	41410833	41414463
Jalsin_scf36146g00060.1	SL2.50ch01	41512864	41517055
Jalsin_scf35776g00050.1	SL2.50ch01	42504386	42507152
Jalsin_scf32184g00030.1	SL2.50ch01	43254364	43257424
Jalsin_scf32184g00020.1	SL2.50ch01	43295588	43307304
Jalsin_scf28212g00160.1	SL2.50ch01	43296503	43306763
Jalsin_scf26989g00010.1	SL2.50ch01	43334340	43339540
Jalsin_scf30383g00020.1	SL2.50ch01	44121520	44145607
Jalsin_scf35281g00010.1	SL2.50ch01	44611183	44626120
Jalsin_scf27116g00110.1	SL2.50ch01	45656448	45656968
Jalsin_scf27116g00130.1	SL2.50ch01	45658790	45659015
Jalsin_scf36100g00010.1	SL2.50ch01	45661417	45663433
Jalsin_scf36099g00230.1	SL2.50ch01	45854154	45858717
Jalsin_scf27116g00030.1	SL2.50ch01	45873892	45875021
Jalsin_scf27116g00020.1	SL2.50ch01	45888876	45889660
Jalsin_scf28606g00010.1	SL2.50ch01	46080297	46081725
Jalsin_scf26820g00080.1	SL2.50ch01	46592721	46599581
Jalsin_scf28601g00070.1	SL2.50ch01	46597148	46597419
Jalsin_scf28606g00090.1	SL2.50ch01	46658432	46660226
Jalsin_scf28606g00080.1	SL2.50ch01	46662893	46672180
Jalsin_scf27460g00060.1	SL2.50ch01	46847699	46850618
Jalsin_scf27460g00020.1	SL2.50ch01	46855144	46855673
Jalsin_scf26821g00020.1	SL2.50ch01	47705769	47707485
Jalsin_scf26821g00010.1	SL2.50ch01	47709593	47710378
Jalsin_scf29915g00020.1	SL2.50ch01	48119269	48122273
Jalsin_scf29919g00030.1	SL2.50ch01	48159691	48161629
Jalsin_scf29919g00020.1	SL2.50ch01	48378331	48390442
Jalsin_scf29919g00010.1	SL2.50ch01	48400511	48400965
Jalsin_scf27195g00020.1	SL2.50ch01	52939512	52942146
Jalsin_scf28220g00010.1	SL2.50ch01	53595462	53599404
Jalsin_scf28220g00030.1	SL2.50ch01	53602463	53615748
Jalsin_scf28224g00020.1	SL2.50ch01	53693377	53696675
Jalsin_scf36220g00180.1	SL2.50ch01	53948886	53949225
Jalsin_scf35961g00090.1	SL2.50ch01	54016098	54046493
Jalsin_scf29873g00020.1	SL2.50ch01	54088765	54091108
Jalsin_scf29873g00030.1	SL2.50ch01	54160196	54162226
Jalsin_scf29873g00040.1	SL2.50ch01	54162568	54163230
Jalsin_scf29873g00060.1	SL2.50ch01	54176388	54176414
Jalsin_scf28474g00100.1	SL2.50ch01	54532279	54538090
Jalsin_scf28474g00090.1	SL2.50ch01	54540614	54542051
Jalsin_scf28474g00070.1	SL2.50ch01	54541292	54558608
Jalsin_scf28474g00080.1	SL2.50ch01	54552259	54553860
Jalsin_scf29686g00010.1	SL2.50ch01	54697977	54707526
Jalsin_scf31777g00010.1	SL2.50ch01	54997924	55023150
Jalsin_scf31777g00030.1	SL2.50ch01	55025756	55029760
Jalsin_scf30067g00010.1	SL2.50ch01	55922415	55937532
Jalsin_scf35834g00070.1	SL2.50ch01	56515171	56737490
Jalsin_scf30067g00030.1	SL2.50ch01	56544036	56545477
Jalsin_scf27884g00050.1	SL2.50ch01	56547008	56557571
Jalsin_scf35836g00010.1	SL2.50ch01	56606134	56844049
Jalsin_scf35837g00010.1	SL2.50ch01	56988213	56991675
Jalsin_scf35881g00110.1	SL2.50ch01	56991774	56994469
Jalsin_scf27530g00020.1	SL2.50ch01	57033077	57033267
Jalsin_scf27061g00040.1	SL2.50ch01	57868286	57881095
Jalsin_scf30067g00020.1	SL2.50ch01	57933167	57934516
Jalsin_scf29519g00010.1	SL2.50ch01	58330707	58330940
Jalsin_scf29519g00030.1	SL2.50ch01	58348236	58348463
Jalsin_scf29519g00020.1	SL2.50ch01	58356563	58370363
Jalsin_scf28409g00030.1	SL2.50ch01	59703960	59704114
Jalsin_scf28409g00020.1	SL2.50ch01	59705110	59707049
Jalsin_scf28589g00010.1	SL2.50ch01	59829637	59832951
Jalsin_scf29833g00030.1	SL2.50ch01	60284296	60294511
Jalsin_scf36191g00040.1	SL2.50ch01	60474731	60493588
Jalsin_scf35525g00010.1	SL2.50ch01	61262645	61273463
Jalsin_scf36146g00030.1	SL2.50ch01	61881233	61881734
Jalsin_scf36146g00050.1	SL2.50ch01	61886236	61888938
Jalsin_scf32314g00050.1	SL2.50ch01	61949659	62653198
Jalsin_scf29235g00060.1	SL2.50ch01	63295004	63297058
Jalsin_scf27647g00010.1	SL2.50ch01	63614489	63622311
Jalsin_scf30294g00010.1	SL2.50ch01	63675760	63679592
Jalsin_scf30294g00020.1	SL2.50ch01	63679982	63692575
Jalsin_scf27825g00060.1	SL2.50ch01	63863114	63865266
Jalsin_scf27825g00040.1	SL2.50ch01	63921235	63921856
Jalsin_scf29030g00030.1	SL2.50ch01	63980452	63996590
Jalsin_scf29030g00010.1	SL2.50ch01	64034447	64039170
Jalsin_scf29030g00040.1	SL2.50ch01	64049366	64083466
Jalsin_scf27365g00010.1	SL2.50ch01	64145898	64178367
Jalsin_scf29689g00010.1	SL2.50ch01	64295817	64298115
Jalsin_scf27495g00010.1	SL2.50ch01	64321124	64323062
Jalsin_scf27363g00040.1	SL2.50ch01	64629655	64629857
Jalsin_scf26721g00010.1	SL2.50ch01	64953483	64959045
Jalsin_scf26721g00020.1	SL2.50ch01	64959424	64965430
Jalsin_scf26721g00030.1	SL2.50ch01	65298036	65322551
Jalsin_scf26802g00020.1	SL2.50ch01	65425274	65427431
Jalsin_scf26802g00010.1	SL2.50ch01	65433323	65441677
Jalsin_scf35758g00150.1	SL2.50ch01	65491701	65495286
Jalsin_scf30736g00020.1	SL2.50ch01	65537739	65540317
Jalsin_scf30736g00030.1	SL2.50ch01	65541938	65543931
Jalsin_scf26779g00100.1	SL2.50ch01	65869564	65873867
Jalsin_scf32474g00010.1	SL2.50ch01	65881391	65886369
Jalsin_scf32474g00020.1	SL2.50ch01	65887143	65890362
Jalsin_scf26779g00080.1	SL2.50ch01	66034361	66035693
Jalsin_scf26779g00040.1	SL2.50ch01	66352560	66358133
Jalsin_scf26779g00010.1	SL2.50ch01	66483462	66498986
Jalsin_scf28409g00040.1	SL2.50ch01	66806192	66810086
Jalsin_scf28409g00050.1	SL2.50ch01	66817497	66818209
Jalsin_scf28409g00060.1	SL2.50ch01	66817500	66817842
Jalsin_scf28409g00010.1	SL2.50ch01	66998707	67000543
Jalsin_scf27068g00050.1	SL2.50ch01	67313353	67361377
Jalsin_scf27068g00030.1	SL2.50ch01	67373285	67373452
Jalsin_scf27068g00090.1	SL2.50ch01	67942547	67951822
Jalsin_scf27068g00080.1	SL2.50ch01	68574321	68577966
Jalsin_scf27068g00060.1	SL2.50ch01	68605927	68607387
Jalsin_scf26643g00050.1	SL2.50ch01	68824623	68832733
Jalsin_scf26643g00080.1	SL2.50ch01	68860295	68867403
Jalsin_scf26643g00090.1	SL2.50ch01	68870330	68875477
Jalsin_scf26643g00120.1	SL2.50ch01	69226794	69229477
Jalsin_scf27116g00040.1	SL2.50ch01	69234136	69237067
Jalsin_scf29917g00030.1	SL2.50ch01	69245657	69255977
Jalsin_scf29917g00050.1	SL2.50ch01	69260803	69263296
Jalsin_scf29917g00060.1	SL2.50ch01	69264324	69265183
Jalsin_scf26630g00290.1	SL2.50ch01	69268267	69272484
Jalsin_scf31410g00020.1	SL2.50ch01	69278504	69278884
Jalsin_scf26630g00280.1	SL2.50ch01	69280489	69281790
Jalsin_scf26630g00250.1	SL2.50ch01	69324308	69324799
Jalsin_scf26630g00260.1	SL2.50ch01	69325628	69325794
Jalsin_scf31607g00020.1	SL2.50ch01	69359001	69360201
Jalsin_scf29251g00010.1	SL2.50ch01	69364878	69380242
Jalsin_scf34893g00010.1	SL2.50ch01	69419137	69419296
Jalsin_scf30786g00030.1	SL2.50ch01	69457535	69487901
Jalsin_scf29918g00060.1	SL2.50ch01	69579280	69579853
Jalsin_scf29918g00070.1	SL2.50ch01	69579280	69579853
Jalsin_scf29918g00050.1	SL2.50ch01	69580568	69580964
Jalsin_scf29918g00030.1	SL2.50ch01	69587472	69587797
Jalsin_scf29971g00030.1	SL2.50ch01	69595697	69629063
Jalsin_scf29917g00020.1	SL2.50ch01	69660613	69664600
Jalsin_scf29916g00030.1	SL2.50ch01	69724403	69766322
Jalsin_scf30784g00030.1	SL2.50ch01	69738497	69740661
Jalsin_scf35807g00090.1	SL2.50ch01	69884619	69887038
Jalsin_scf35807g00080.1	SL2.50ch01	69894977	69896737
Jalsin_scf27116g00100.1	SL2.50ch01	69899778	69912179
Jalsin_scf28094g00080.1	SL2.50ch01	70807415	70812615
Jalsin_scf28094g00070.1	SL2.50ch01	70813391	70813701
Jalsin_scf28094g00060.1	SL2.50ch01	70940901	70942670
Jalsin_scf28094g00050.1	SL2.50ch01	70943901	70947551
Jalsin_scf28094g00040.1	SL2.50ch01	70946983	70948684
Jalsin_scf28094g00030.1	SL2.50ch01	70967315	70972410
Jalsin_scf28094g00020.1	SL2.50ch01	71190989	71191339
Jalsin_scf26779g00030.1	SL2.50ch01	71746039	71749096
Jalsin_scf27372g00090.1	SL2.50ch01	71780378	71780831
Jalsin_scf27372g00110.1	SL2.50ch01	71809399	71812206
Jalsin_scf27372g00120.1	SL2.50ch01	71812640	71817053
Jalsin_scf27372g00140.1	SL2.50ch01	71890679	71895589
Jalsin_scf27372g00150.1	SL2.50ch01	71896309	71899863
Jalsin_scf27372g00160.1	SL2.50ch01	71919867	71920147
Jalsin_scf35961g00110.1	SL2.50ch01	71933371	71934387
Jalsin_scf35961g00100.1	SL2.50ch01	71934593	71939566
Jalsin_scf35961g00080.1	SL2.50ch01	72232517	72240233
Jalsin_scf35961g00060.1	SL2.50ch01	72282676	72284442
Jalsin_scf35961g00050.1	SL2.50ch01	72290489	72294332
Jalsin_scf35961g00020.1	SL2.50ch01	72297112	72298940
Jalsin_scf31901g00010.1	SL2.50ch01	72305300	72305638
Jalsin_scf35961g00010.1	SL2.50ch01	72313747	72333272
Jalsin_scf28083g00110.1	SL2.50ch01	72890293	72890853
Jalsin_scf26678g00030.1	SL2.50ch01	72990634	72994763
Jalsin_scf26678g00040.1	SL2.50ch01	73007981	73012177
Jalsin_scf35977g00010.1	SL2.50ch01	73046076	73048853
Jalsin_scf32573g00010.1	SL2.50ch01	73178287	73178679
Jalsin_scf36158g00010.1	SL2.50ch01	73960296	73968445
Jalsin_scf36158g00020.1	SL2.50ch01	74238734	74240823
Jalsin_scf36158g00030.1	SL2.50ch01	74252094	74253874
Jalsin_scf36158g00050.1	SL2.50ch01	74324611	74325435
Jalsin_scf36158g00040.1	SL2.50ch01	74324611	74325435
Jalsin_scf36158g00060.1	SL2.50ch01	74347527	74348267
Jalsin_scf31956g00040.1	SL2.50ch01	74421489	74424347
Jalsin_scf31956g00030.1	SL2.50ch01	74484360	74491231
Jalsin_scf31956g00010.1	SL2.50ch01	74499141	74508378
Jalsin_scf26706g00160.1	SL2.50ch01	74528607	74534574
Jalsin_scf26706g00020.1	SL2.50ch01	74553496	74554652
Jalsin_scf26706g00150.1	SL2.50ch01	74616878	74619723
Jalsin_scf26706g00010.1	SL2.50ch01	74628970	74638259
Jalsin_scf28618g00030.1	SL2.50ch01	74695299	74701125
Jalsin_scf28618g00020.1	SL2.50ch01	74702206	74709522
Jalsin_scf28618g00010.1	SL2.50ch01	74758579	74766177
Jalsin_scf26706g00050.1	SL2.50ch01	74858967	74868992
Jalsin_scf26706g00060.1	SL2.50ch01	74860280	74863491
Jalsin_scf26706g00070.1	SL2.50ch01	74869156	74982723
Jalsin_scf31469g00060.1	SL2.50ch01	74870172	74873630
Jalsin_scf31469g00050.1	SL2.50ch01	74874396	74876550
Jalsin_scf31469g00040.1	SL2.50ch01	74874396	74876550
Jalsin_scf29364g00030.1	SL2.50ch01	74895808	74903914
Jalsin_scf31469g00030.1	SL2.50ch01	74900128	74901658
Jalsin_scf31469g00020.1	SL2.50ch01	74902115	74902427
Jalsin_scf31469g00010.1	SL2.50ch01	74903062	74903980
Jalsin_scf26706g00100.1	SL2.50ch01	74974213	74982723
Jalsin_scf28278g00040.1	SL2.50ch01	74989596	74991475
Jalsin_scf28278g00030.1	SL2.50ch01	74997882	75005722
Jalsin_scf28278g00020.1	SL2.50ch01	75006418	75020219
Jalsin_scf28278g00010.1	SL2.50ch01	75015446	75020219
Jalsin_scf28058g00010.1	SL2.50ch01	75060849	75063006
Jalsin_scf28058g00020.1	SL2.50ch01	75063297	75063923
Jalsin_scf31409g00010.1	SL2.50ch01	75091469	75095304
Jalsin_scf31409g00020.1	SL2.50ch01	75121272	75122424
Jalsin_scf32096g00020.1	SL2.50ch01	75179184	75179657
Jalsin_scf32096g00010.1	SL2.50ch01	75210520	75215478
Jalsin_scf27186g00050.1	SL2.50ch01	75286420	75286831
Jalsin_scf27186g00030.1	SL2.50ch01	75293780	75294141
Jalsin_scf29541g00010.1	SL2.50ch01	75335542	75336565
Jalsin_scf26745g00080.1	SL2.50ch01	75374273	75377188
Jalsin_scf35888g00010.1	SL2.50ch01	75391527	75393128
Jalsin_scf26745g00130.1	SL2.50ch01	75404415	75410861
Jalsin_scf26745g00140.1	SL2.50ch01	75412059	75420539
Jalsin_scf26745g00150.1	SL2.50ch01	75427875	75431334
Jalsin_scf28795g00020.1	SL2.50ch01	75462792	75471619
Jalsin_scf28795g00010.1	SL2.50ch01	75482808	75485462
Jalsin_scf27445g00010.1	SL2.50ch01	75509302	75509762
Jalsin_scf36194g00070.1	SL2.50ch01	75643329	75646363
Jalsin_scf28795g00030.1	SL2.50ch01	75692426	75694912
Jalsin_scf28795g00070.1	SL2.50ch01	75715473	75715839
Jalsin_scf28795g00080.1	SL2.50ch01	75717802	75722119
Jalsin_scf28795g00120.1	SL2.50ch01	75805354	75807602
Jalsin_scf28795g00090.1	SL2.50ch01	75805356	75807598
Jalsin_scf28795g00130.1	SL2.50ch01	75809708	75810554
Jalsin_scf28795g00140.1	SL2.50ch01	75813833	75817576
Jalsin_scf28795g00150.1	SL2.50ch01	75838288	75840067
Jalsin_scf28795g00160.1	SL2.50ch01	75842501	75848705
Jalsin_scf28795g00170.1	SL2.50ch01	75866948	75877917
Jalsin_scf28795g00180.1	SL2.50ch01	75879350	75881118
Jalsin_scf28795g00200.1	SL2.50ch01	75881496	75881936
Jalsin_scf28795g00220.1	SL2.50ch01	75887285	75888131
Jalsin_scf28220g00070.1	SL2.50ch01	76117296	76117728
Jalsin_scf32314g00030.1	SL2.50ch01	76155635	76156048
Jalsin_scf32314g00060.1	SL2.50ch01	76176721	76188588
Jalsin_scf32314g00080.1	SL2.50ch01	76189867	76205167
Jalsin_scf30897g00010.1	SL2.50ch01	76208597	76209091
Jalsin_scf30897g00020.1	SL2.50ch01	76222088	76232512
Jalsin_scf30897g00030.1	SL2.50ch01	76239721	76242228
Jalsin_scf30897g00070.1	SL2.50ch01	76271874	76282930
Jalsin_scf27661g00110.1	SL2.50ch01	76297111	76298126
Jalsin_scf27661g00100.1	SL2.50ch01	76299765	76306667
Jalsin_scf27661g00080.1	SL2.50ch01	76351529	76370284
Jalsin_scf27661g00020.1	SL2.50ch01	76381965	76406654
Jalsin_scf27661g00010.1	SL2.50ch01	76390059	76401048
Jalsin_scf32294g00020.1	SL2.50ch01	76439889	76449055
Jalsin_scf32294g00010.1	SL2.50ch01	76454208	76456140
Jalsin_scf26893g00020.1	SL2.50ch01	76472809	76476416
Jalsin_scf26893g00030.1	SL2.50ch01	76511318	76516787
Jalsin_scf26893g00040.1	SL2.50ch01	76521192	76522394
Jalsin_scf35889g00080.1	SL2.50ch01	76553722	76556274
Jalsin_scf35889g00070.1	SL2.50ch01	76560998	76563994
Jalsin_scf35889g00040.1	SL2.50ch01	76580120	76604336
Jalsin_scf35889g00050.1	SL2.50ch01	76591362	76595208
Jalsin_scf35889g00030.1	SL2.50ch01	76652044	76656352
Jalsin_scf35889g00020.1	SL2.50ch01	76658447	76662735
Jalsin_scf35889g00010.1	SL2.50ch01	76674707	76676701
Jalsin_scf30782g00020.1	SL2.50ch01	76684391	76688208
Jalsin_scf30782g00030.1	SL2.50ch01	76691408	76705777
Jalsin_scf30782g00040.1	SL2.50ch01	76756970	76762335
Jalsin_scf30782g00050.1	SL2.50ch01	76770217	76776028
Jalsin_scf30782g00060.1	SL2.50ch01	76778223	76785804
Jalsin_scf30105g00150.1	SL2.50ch01	76800095	76801165
Jalsin_scf30105g00140.1	SL2.50ch01	76802641	76806718
Jalsin_scf30105g00130.1	SL2.50ch01	76831278	76831518
Jalsin_scf30105g00120.1	SL2.50ch01	76840262	76840897
Jalsin_scf30105g00100.1	SL2.50ch01	76863791	76864056
Jalsin_scf30105g00090.1	SL2.50ch01	76868848	76872320
Jalsin_scf30105g00010.1	SL2.50ch01	76921618	76922402
Jalsin_scf30105g00070.1	SL2.50ch01	76923749	76924093
Jalsin_scf30105g00060.1	SL2.50ch01	76925866	76928161
Jalsin_scf30105g00040.1	SL2.50ch01	76941889	76946839
Jalsin_scf30105g00030.1	SL2.50ch01	76945513	76945663
Jalsin_scf27705g00010.1	SL2.50ch01	77002616	77002998
Jalsin_scf29404g00030.1	SL2.50ch01	77051744	77056704
Jalsin_scf29404g00040.1	SL2.50ch01	77063938	77066438
Jalsin_scf29404g00050.1	SL2.50ch01	77071301	77072187
Jalsin_scf29404g00060.1	SL2.50ch01	77079607	77083823
Jalsin_scf29404g00070.1	SL2.50ch01	77084101	77090224
Jalsin_scf29404g00080.1	SL2.50ch01	77100030	77118279
Jalsin_scf29404g00090.1	SL2.50ch01	77121369	77124263
Jalsin_scf29404g00100.1	SL2.50ch01	77195373	77202888
Jalsin_scf29404g00160.1	SL2.50ch01	77233167	77235198
Jalsin_scf29404g00150.1	SL2.50ch01	77233284	77235198
Jalsin_scf29404g00170.1	SL2.50ch01	77233284	77235198
Jalsin_scf29404g00130.1	SL2.50ch01	77233286	77235198
Jalsin_scf29404g00120.1	SL2.50ch01	77233286	77235198
Jalsin_scf31225g00160.1	SL2.50ch01	77234682	77235198
Jalsin_scf31225g00150.1	SL2.50ch01	77237364	77240704
Jalsin_scf31225g00140.1	SL2.50ch01	77250098	77251801
Jalsin_scf31225g00130.1	SL2.50ch01	77252328	77258100
Jalsin_scf31225g00120.1	SL2.50ch01	77261824	77267772
Jalsin_scf30416g00040.1	SL2.50ch01	77275729	77280637
Jalsin_scf30416g00030.1	SL2.50ch01	77283846	77287855
Jalsin_scf30416g00020.1	SL2.50ch01	77290296	77293388
Jalsin_scf30416g00010.1	SL2.50ch01	77294493	77301062
Jalsin_scf27200g00430.1	SL2.50ch01	77308475	77318628
Jalsin_scf27200g00420.1	SL2.50ch01	77353831	77363350
Jalsin_scf27200g00400.1	SL2.50ch01	77376564	77390071
Jalsin_scf27200g00410.1	SL2.50ch01	77380897	77388130
Jalsin_scf27200g00390.1	SL2.50ch01	77409001	77413291
Jalsin_scf27200g00360.1	SL2.50ch01	77413898	77427695
Jalsin_scf27200g00370.1	SL2.50ch01	77413898	77414399
Jalsin_scf27200g00350.1	SL2.50ch01	77434665	77445955
Jalsin_scf27200g00340.1	SL2.50ch01	77544503	77550074
Jalsin_scf27200g00330.1	SL2.50ch01	77556070	77570295
Jalsin_scf27200g00320.1	SL2.50ch01	77571890	77575572
Jalsin_scf27200g00300.1	SL2.50ch01	77578847	77581967
Jalsin_scf27200g00310.1	SL2.50ch01	77578847	77581967
Jalsin_scf27200g00280.1	SL2.50ch01	77582381	77592422
Jalsin_scf27200g00270.1	SL2.50ch01	77600632	77605528
Jalsin_scf27200g00260.1	SL2.50ch01	77621302	77629601
Jalsin_scf27200g00250.1	SL2.50ch01	77668352	77671159
Jalsin_scf27200g00210.1	SL2.50ch01	77698706	77700239
Jalsin_scf27200g00200.1	SL2.50ch01	77700449	77703471
Jalsin_scf27200g00190.1	SL2.50ch01	77706892	77716539
Jalsin_scf27200g00180.1	SL2.50ch01	77720794	77734599
Jalsin_scf27200g00170.1	SL2.50ch01	77737599	77740334
Jalsin_scf27200g00150.1	SL2.50ch01	77741478	77751985
Jalsin_scf27200g00140.1	SL2.50ch01	77753513	77754042
Jalsin_scf27200g00130.1	SL2.50ch01	77754570	77755070
Jalsin_scf27200g00120.1	SL2.50ch01	77756120	77756742
Jalsin_scf27200g00090.1	SL2.50ch01	77761780	77766368
Jalsin_scf27200g00080.1	SL2.50ch01	77771964	77778469
Jalsin_scf27200g00070.1	SL2.50ch01	77789943	77797508
Jalsin_scf27200g00050.1	SL2.50ch01	77800503	77829757
Jalsin_scf27200g00060.1	SL2.50ch01	77826739	77827369
Jalsin_scf27200g00040.1	SL2.50ch01	77830629	77833804
Jalsin_scf27200g00030.1	SL2.50ch01	77837214	77839342
Jalsin_scf27200g00020.1	SL2.50ch01	77843623	77854193
Jalsin_scf31225g00010.1	SL2.50ch01	78131702	78153410
Jalsin_scf31225g00020.1	SL2.50ch01	78147757	78153410
Jalsin_scf31225g00030.1	SL2.50ch01	78157201	78162617
Jalsin_scf31225g00040.1	SL2.50ch01	78164990	78168814
Jalsin_scf27200g00240.1	SL2.50ch01	78169665	78170610
Jalsin_scf31225g00050.1	SL2.50ch01	78169672	78170473
Jalsin_scf29404g00020.1	SL2.50ch01	78208484	78211174
Jalsin_scf29404g00010.1	SL2.50ch01	78223808	78224214
Jalsin_scf29404g00140.1	SL2.50ch01	78233330	78235838
Jalsin_scf35782g00010.1	SL2.50ch01	78237999	78241607
Jalsin_scf35782g00020.1	SL2.50ch01	78252711	78255777
Jalsin_scf35782g00040.1	SL2.50ch01	78259180	78260835
Jalsin_scf35782g00050.1	SL2.50ch01	78277333	78279292
Jalsin_scf35782g00060.1	SL2.50ch01	78279465	78279676
Jalsin_scf35782g00080.1	SL2.50ch01	78282924	78285947
Jalsin_scf35782g00090.1	SL2.50ch01	78296889	78304311
Jalsin_scf35782g00110.1	SL2.50ch01	78304946	78310096
Jalsin_scf35782g00120.1	SL2.50ch01	78306849	78308055
Jalsin_scf28034g00010.1	SL2.50ch01	78321387	78328322
Jalsin_scf35782g00100.1	SL2.50ch01	78325992	78327958
Jalsin_scf26724g00430.1	SL2.50ch01	78332919	78338235
Jalsin_scf26724g00420.1	SL2.50ch01	78340262	78344630
Jalsin_scf26724g00410.1	SL2.50ch01	78355768	78357747
Jalsin_scf26724g00400.1	SL2.50ch01	78359444	78359889
Jalsin_scf26724g00390.1	SL2.50ch01	78372196	78373062
Jalsin_scf26724g00380.1	SL2.50ch01	78378125	78379015
Jalsin_scf26724g00370.1	SL2.50ch01	78387633	78392885
Jalsin_scf26724g00340.1	SL2.50ch01	78393471	78395734
Jalsin_scf26724g00330.1	SL2.50ch01	78398474	78407873
Jalsin_scf26724g00320.1	SL2.50ch01	78433295	78440976
Jalsin_scf26724g00310.1	SL2.50ch01	78442610	78447423
Jalsin_scf26724g00300.1	SL2.50ch01	78449713	78451285
Jalsin_scf26724g00280.1	SL2.50ch01	78455083	78463517
Jalsin_scf26724g00290.1	SL2.50ch01	78457406	78463517
Jalsin_scf26724g00270.1	SL2.50ch01	78464618	78480145
Jalsin_scf26724g00260.1	SL2.50ch01	78480280	78482504
Jalsin_scf26724g00230.1	SL2.50ch01	78486043	78491607
Jalsin_scf26724g00240.1	SL2.50ch01	78486043	78487234
Jalsin_scf26724g00220.1	SL2.50ch01	78497754	78498132
Jalsin_scf26724g00130.1	SL2.50ch01	78498958	78513067
Jalsin_scf26724g00170.1	SL2.50ch01	78508866	78509911
Jalsin_scf26724g00120.1	SL2.50ch01	78514334	78514641
Jalsin_scf26724g00090.1	SL2.50ch01	78514745	78516968
Jalsin_scf26724g00100.1	SL2.50ch01	78516366	78516968
Jalsin_scf26724g00080.1	SL2.50ch01	78518651	78519169
Jalsin_scf26724g00070.1	SL2.50ch01	78527950	78545455
Jalsin_scf26724g00060.1	SL2.50ch01	78548988	78554778
Jalsin_scf26724g00050.1	SL2.50ch01	78558641	78559380
Jalsin_scf26724g00030.1	SL2.50ch01	78559756	78579741
Jalsin_scf26724g00020.1	SL2.50ch01	78581101	78591276
Jalsin_scf27096g00010.1	SL2.50ch01	78611547	78617204
Jalsin_scf27096g00020.1	SL2.50ch01	78617921	78618588
Jalsin_scf26910g00010.1	SL2.50ch01	78641003	78646548
Jalsin_scf26910g00020.1	SL2.50ch01	78674993	78677729
Jalsin_scf26910g00070.1	SL2.50ch01	78695032	78701917
Jalsin_scf26910g00080.1	SL2.50ch01	78704483	78708309
Jalsin_scf35929g00010.1	SL2.50ch01	78713076	78719225
Jalsin_scf35929g00190.1	SL2.50ch01	78744795	78747700
Jalsin_scf35929g00200.1	SL2.50ch01	78746584	78747700
Jalsin_scf35929g00180.1	SL2.50ch01	78750900	78755524
Jalsin_scf35929g00170.1	SL2.50ch01	78756224	78760780
Jalsin_scf35929g00110.1	SL2.50ch01	78773279	78784065
Jalsin_scf35929g00100.1	SL2.50ch01	78784557	78785063
Jalsin_scf35929g00080.1	SL2.50ch01	78790428	78790822
Jalsin_scf35929g00070.1	SL2.50ch01	78795170	78797977
Jalsin_scf35929g00060.1	SL2.50ch01	78798679	78814346
Jalsin_scf35929g00050.1	SL2.50ch01	78816458	78823929
Jalsin_scf35929g00020.1	SL2.50ch01	78826655	78840256
Jalsin_scf35929g00030.1	SL2.50ch01	78826655	78840256
Jalsin_scf35979g00090.1	SL2.50ch01	78874375	78875232
Jalsin_scf35979g00080.1	SL2.50ch01	78896061	78903557
Jalsin_scf35979g00070.1	SL2.50ch01	78911204	78913892
Jalsin_scf35979g00060.1	SL2.50ch01	78914779	78915866
Jalsin_scf35979g00050.1	SL2.50ch01	78916197	78919591
Jalsin_scf35979g00040.1	SL2.50ch01	78922432	78926989
Jalsin_scf35979g00030.1	SL2.50ch01	78927465	78933289
Jalsin_scf35979g00020.1	SL2.50ch01	78940881	78946845
Jalsin_scf35979g00010.1	SL2.50ch01	78948477	78950365
Jalsin_scf26813g00020.1	SL2.50ch01	78955166	78956769
Jalsin_scf26813g00030.1	SL2.50ch01	78964547	78976095
Jalsin_scf26813g00040.1	SL2.50ch01	78977737	78981033
Jalsin_scf26813g00050.1	SL2.50ch01	78992390	79002157
Jalsin_scf26813g00070.1	SL2.50ch01	79004948	79005987
Jalsin_scf26813g00100.1	SL2.50ch01	79026409	79030433
Jalsin_scf26813g00110.1	SL2.50ch01	79071072	79072974
Jalsin_scf26813g00120.1	SL2.50ch01	79077127	79078015
Jalsin_scf26813g00130.1	SL2.50ch01	79077215	79078016
Jalsin_scf26813g00140.1	SL2.50ch01	79081027	79081472
Jalsin_scf35831g00030.1	SL2.50ch01	79088453	79090550
Jalsin_scf35831g00040.1	SL2.50ch01	79095557	79096998
Jalsin_scf35831g00050.1	SL2.50ch01	79095575	79095901
Jalsin_scf35759g00160.1	SL2.50ch01	79099538	79100831
Jalsin_scf35759g00150.1	SL2.50ch01	79100219	79100832
Jalsin_scf35759g00170.1	SL2.50ch01	79110358	79111308
Jalsin_scf36031g00080.1	SL2.50ch01	79172357	79174245
Jalsin_scf36031g00020.1	SL2.50ch01	79221995	79224151
Jalsin_scf36031g00010.1	SL2.50ch01	79243167	79256001
Jalsin_scf30951g00090.1	SL2.50ch01	79257998	79258791
Jalsin_scf30951g00080.1	SL2.50ch01	79260338	79272080
Jalsin_scf30951g00050.1	SL2.50ch01	79283427	79285428
Jalsin_scf30951g00070.1	SL2.50ch01	79283549	79285384
Jalsin_scf30951g00030.1	SL2.50ch01	79295332	79309555
Jalsin_scf35759g00110.1	SL2.50ch01	79298561	79299721
Jalsin_scf36209g00140.1	SL2.50ch01	79328059	79329094
Jalsin_scf36209g00060.1	SL2.50ch01	79348947	79357100
Jalsin_scf36209g00050.1	SL2.50ch01	79378114	79378581
Jalsin_scf36209g00020.1	SL2.50ch01	79385922	79394549
Jalsin_scf36209g00130.1	SL2.50ch01	79392816	79393121
Jalsin_scf36209g00120.1	SL2.50ch01	79392816	79393300
Jalsin_scf36209g00010.1	SL2.50ch01	79395976	79396863
Jalsin_scf26816g00010.1	SL2.50ch01	79402908	79404974
Jalsin_scf26816g00020.1	SL2.50ch01	79405057	79416615
Jalsin_scf26816g00030.1	SL2.50ch01	79422841	79428619
Jalsin_scf26816g00040.1	SL2.50ch01	79433330	79442750
Jalsin_scf26775g00070.1	SL2.50ch01	79460448	79467890
Jalsin_scf26775g00060.1	SL2.50ch01	79472239	79481195
Jalsin_scf35316g00220.1	SL2.50ch01	79493169	79495848
Jalsin_scf35316g00200.1	SL2.50ch01	79496534	79516205
Jalsin_scf35316g00210.1	SL2.50ch01	79505746	79509575
Jalsin_scf26816g00240.1	SL2.50ch01	79528688	79534629
Jalsin_scf26816g00230.1	SL2.50ch01	79534675	79535935
Jalsin_scf26816g00220.1	SL2.50ch01	79537242	79541797
Jalsin_scf26775g00110.1	SL2.50ch01	79544018	79545901
Jalsin_scf26816g00210.1	SL2.50ch01	79544018	79548063
Jalsin_scf26775g00100.1	SL2.50ch01	79546921	79548777
Jalsin_scf26775g00090.1	SL2.50ch01	79549149	79552126
Jalsin_scf35899g00140.1	SL2.50ch01	79557419	79559596
Jalsin_scf35899g00130.1	SL2.50ch01	79560257	79561619
Jalsin_scf35899g00120.1	SL2.50ch01	79564375	79571889
Jalsin_scf35899g00110.1	SL2.50ch01	79591651	79609179
Jalsin_scf35899g00100.1	SL2.50ch01	79609449	79610716
Jalsin_scf35899g00090.1	SL2.50ch01	79611742	79612524
Jalsin_scf35899g00080.1	SL2.50ch01	79625030	79626120
Jalsin_scf35899g00050.1	SL2.50ch01	79646791	79652478
Jalsin_scf32561g00010.1	SL2.50ch01	79654373	79654912
Jalsin_scf32561g00020.1	SL2.50ch01	79656259	79657224
Jalsin_scf32561g00030.1	SL2.50ch01	79665633	79671321
Jalsin_scf32561g00050.1	SL2.50ch01	79687505	79691563
Jalsin_scf32012g00140.1	SL2.50ch01	79697520	79703323
Jalsin_scf32012g00130.1	SL2.50ch01	79707576	79711216
Jalsin_scf32012g00120.1	SL2.50ch01	79712256	79714289
Jalsin_scf32012g00100.1	SL2.50ch01	79721961	79722556
Jalsin_scf32012g00080.1	SL2.50ch01	79731385	79732121
Jalsin_scf32012g00070.1	SL2.50ch01	79732415	79732841
Jalsin_scf32012g00050.1	SL2.50ch01	79757580	79761874
Jalsin_scf32012g00040.1	SL2.50ch01	79763288	79767065
Jalsin_scf32012g00030.1	SL2.50ch01	79764149	79767065
Jalsin_scf32012g00020.1	SL2.50ch01	79768653	79777023
Jalsin_scf32012g00010.1	SL2.50ch01	79788409	79790602
Jalsin_scf36193g00010.1	SL2.50ch01	79833199	79835075
Jalsin_scf36193g00020.1	SL2.50ch01	79834772	79839493
Jalsin_scf27754g00130.1	SL2.50ch01	79840056	79963341
Jalsin_scf27754g00120.1	SL2.50ch01	79849320	79859104
Jalsin_scf30051g00020.1	SL2.50ch01	79887812	79894032
Jalsin_scf30051g00030.1	SL2.50ch01	79887813	79894030
Jalsin_scf30051g00010.1	SL2.50ch01	79896333	79902349
Jalsin_scf36193g00060.1	SL2.50ch01	79915250	79923663
Jalsin_scf36193g00050.1	SL2.50ch01	79926368	79929713
Jalsin_scf36193g00030.1	SL2.50ch01	79931580	79937912
Jalsin_scf27754g00140.1	SL2.50ch01	79977974	79979383
Jalsin_scf27754g00150.1	SL2.50ch01	79979772	79982046
Jalsin_scf28326g00030.1	SL2.50ch01	79996295	79999355
Jalsin_scf29460g00040.1	SL2.50ch01	80014435	80018970
Jalsin_scf29460g00030.1	SL2.50ch01	80054266	80057753
Jalsin_scf29460g00020.1	SL2.50ch01	80090077	80112977
Jalsin_scf29460g00010.1	SL2.50ch01	80114029	80115109
Jalsin_scf31225g00060.1	SL2.50ch01	80124725	80125026
Jalsin_scf31225g00080.1	SL2.50ch01	80125222	80126128
Jalsin_scf31225g00070.1	SL2.50ch01	80125222	80142726
Jalsin_scf31225g00090.1	SL2.50ch01	80143347	80150488
Jalsin_scf35761g00080.1	SL2.50ch01	80175781	80184451
Jalsin_scf35761g00090.1	SL2.50ch01	80185159	80187976
Jalsin_scf35761g00100.1	SL2.50ch01	80194200	80201317
Jalsin_scf35761g00110.1	SL2.50ch01	80213325	80216358
Jalsin_scf35761g00120.1	SL2.50ch01	80240743	80244736
Jalsin_scf35761g00130.1	SL2.50ch01	80249194	80250292
Jalsin_scf35761g00140.1	SL2.50ch01	80262205	80263600
Jalsin_scf35761g00150.1	SL2.50ch01	80268190	80278174
Jalsin_scf26923g01140.1	SL2.50ch01	80268206	80275936
Jalsin_scf35761g00160.1	SL2.50ch01	80279020	80282620
Jalsin_scf35761g00170.1	SL2.50ch01	80288913	80289782
Jalsin_scf26923g01150.1	SL2.50ch01	80314093	80315720
Jalsin_scf26923g01130.1	SL2.50ch01	80314194	80315725
Jalsin_scf26923g01120.1	SL2.50ch01	80315883	80316730
Jalsin_scf26923g01100.1	SL2.50ch01	80319303	80321723
Jalsin_scf26923g01080.1	SL2.50ch01	80328112	80338653
Jalsin_scf26923g01070.1	SL2.50ch01	80352384	80353371
Jalsin_scf26923g01060.1	SL2.50ch01	80357972	80358430
Jalsin_scf26923g01050.1	SL2.50ch01	80357992	80365261
Jalsin_scf26923g01040.1	SL2.50ch01	80357992	80381415
Jalsin_scf26923g01030.1	SL2.50ch01	80388164	80391143
Jalsin_scf26923g01020.1	SL2.50ch01	80396345	80417829
Jalsin_scf26923g01010.1	SL2.50ch01	80418948	80427103
Jalsin_scf26923g01000.1	SL2.50ch01	80430322	80438086
Jalsin_scf26923g00990.1	SL2.50ch01	80448240	80448659
Jalsin_scf26923g00980.1	SL2.50ch01	80459500	80461565
Jalsin_scf26923g00970.1	SL2.50ch01	80461824	80466905
Jalsin_scf26923g00960.1	SL2.50ch01	80483489	80485023
Jalsin_scf26923g00950.1	SL2.50ch01	80485570	80490209
Jalsin_scf26923g00940.1	SL2.50ch01	80495665	80497344
Jalsin_scf26923g00930.1	SL2.50ch01	80503500	80504222
Jalsin_scf26923g00920.1	SL2.50ch01	80505771	80507137
Jalsin_scf26923g00900.1	SL2.50ch01	80511494	80512451
Jalsin_scf26923g00870.1	SL2.50ch01	80519466	80530355
Jalsin_scf26923g00880.1	SL2.50ch01	80519466	80523263
Jalsin_scf26923g00860.1	SL2.50ch01	80534355	80541003
Jalsin_scf26923g00850.1	SL2.50ch01	80541931	80546234
Jalsin_scf26923g00840.1	SL2.50ch01	80547040	80567955
Jalsin_scf26923g00800.1	SL2.50ch01	80592896	80599306
Jalsin_scf26923g00790.1	SL2.50ch01	80601585	80603026
Jalsin_scf26923g00780.1	SL2.50ch01	80611450	80614127
Jalsin_scf26923g00760.1	SL2.50ch01	80616466	80646485
Jalsin_scf26923g00750.1	SL2.50ch01	80646853	80650879
Jalsin_scf26923g00740.1	SL2.50ch01	80658597	80661228
Jalsin_scf26923g00730.1	SL2.50ch01	80670117	80674927
Jalsin_scf26923g00720.1	SL2.50ch01	80675663	80682826
Jalsin_scf26923g00710.1	SL2.50ch01	80683314	80687049
Jalsin_scf26923g00700.1	SL2.50ch01	80688354	80694024
Jalsin_scf26923g00680.1	SL2.50ch01	80700120	80705706
Jalsin_scf26923g00690.1	SL2.50ch01	80700120	80703487
Jalsin_scf26923g00660.1	SL2.50ch01	80708323	80709308
Jalsin_scf26923g00650.1	SL2.50ch01	80711680	80722336
Jalsin_scf26923g00630.1	SL2.50ch01	80723512	80725571
Jalsin_scf26923g00620.1	SL2.50ch01	80728945	80741315
Jalsin_scf26923g00610.1	SL2.50ch01	80747722	80750974
Jalsin_scf26923g00600.1	SL2.50ch01	80765019	80767614
Jalsin_scf26923g00590.1	SL2.50ch01	80774699	80793183
Jalsin_scf26923g00580.1	SL2.50ch01	80803097	80805801
Jalsin_scf26923g00570.1	SL2.50ch01	80814296	80814639
Jalsin_scf26923g00560.1	SL2.50ch01	80826634	80831098
Jalsin_scf26923g00550.1	SL2.50ch01	80831053	80835334
Jalsin_scf26923g00540.1	SL2.50ch01	81013625	81014482
Jalsin_scf26923g00530.1	SL2.50ch01	81018830	81026771
Jalsin_scf26923g00520.1	SL2.50ch01	81028987	81045141
Jalsin_scf26923g00510.1	SL2.50ch01	81046607	81047944
Jalsin_scf26923g00490.1	SL2.50ch01	81052376	81052793
Jalsin_scf26923g00480.1	SL2.50ch01	81054836	81059345
Jalsin_scf26923g00470.1	SL2.50ch01	81070066	81071693
Jalsin_scf26923g00460.1	SL2.50ch01	81076089	81076593
Jalsin_scf26923g00450.1	SL2.50ch01	81078391	81078670
Jalsin_scf26923g00440.1	SL2.50ch01	81085893	81086179
Jalsin_scf26923g00430.1	SL2.50ch01	81091722	81092607
Jalsin_scf26923g00420.1	SL2.50ch01	81095551	81102868
Jalsin_scf26923g00390.1	SL2.50ch01	81107225	81116051
Jalsin_scf26923g00410.1	SL2.50ch01	81107449	81108634
Jalsin_scf26923g00400.1	SL2.50ch01	81108070	81109680
Jalsin_scf26923g00380.1	SL2.50ch01	81118148	81147951
Jalsin_scf26923g00360.1	SL2.50ch01	81152887	81194023
Jalsin_scf26923g00350.1	SL2.50ch01	81195509	81206658
Jalsin_scf26923g00340.1	SL2.50ch01	81211392	81211986
Jalsin_scf26923g00330.1	SL2.50ch01	81215522	81216867
Jalsin_scf26923g00310.1	SL2.50ch01	81216454	81216725
Jalsin_scf26923g00300.1	SL2.50ch01	81219778	81223377
Jalsin_scf26923g00290.1	SL2.50ch01	81245201	81247097
Jalsin_scf26923g00280.1	SL2.50ch01	81255695	81265842
Jalsin_scf26923g00260.1	SL2.50ch01	81267372	81273780
Jalsin_scf26923g00270.1	SL2.50ch01	81268060	81273275
Jalsin_scf26923g00250.1	SL2.50ch01	81274026	81277582
Jalsin_scf26923g00240.1	SL2.50ch01	81281151	81282043
Jalsin_scf26923g00230.1	SL2.50ch01	81294752	81299024
Jalsin_scf26923g00190.1	SL2.50ch01	81305889	81312478
Jalsin_scf26923g00200.1	SL2.50ch01	81305889	81306836
Jalsin_scf26923g00150.1	SL2.50ch01	81330306	81336794
Jalsin_scf26923g00130.1	SL2.50ch01	81338368	81344249
Jalsin_scf26923g00140.1	SL2.50ch01	81340147	81344249
Jalsin_scf26923g00120.1	SL2.50ch01	81355201	81361499
Jalsin_scf26923g00110.1	SL2.50ch01	81362850	81605327
Jalsin_scf26923g00090.1	SL2.50ch01	81618092	81621487
Jalsin_scf26923g00080.1	SL2.50ch01	81622801	81626628
Jalsin_scf26923g00070.1	SL2.50ch01	81629639	81633450
Jalsin_scf26923g00060.1	SL2.50ch01	81642571	81644235
Jalsin_scf26923g00050.1	SL2.50ch01	81644427	81650447
Jalsin_scf26923g00040.1	SL2.50ch01	81655304	81657793
Jalsin_scf26923g00030.1	SL2.50ch01	81658580	81675619
Jalsin_scf26923g00020.1	SL2.50ch01	81676190	81679590
Jalsin_scf26923g00010.1	SL2.50ch01	81684454	81685694
Jalsin_scf26718g00010.1	SL2.50ch01	81686976	81696467
Jalsin_scf26718g00030.1	SL2.50ch01	81699556	81716012
Jalsin_scf26718g00040.1	SL2.50ch01	81727614	81728460
Jalsin_scf26718g00080.1	SL2.50ch01	81752248	81753384
Jalsin_scf26718g00050.1	SL2.50ch01	81752248	81755285
Jalsin_scf26923g00180.1	SL2.50ch01	81763801	81764361
Jalsin_scf26718g00100.1	SL2.50ch01	81765359	81765694
Jalsin_scf26718g00090.1	SL2.50ch01	81765359	81765694
Jalsin_scf26718g00110.1	SL2.50ch01	81768695	81770042
Jalsin_scf26718g00120.1	SL2.50ch01	81771267	81775809
Jalsin_scf26718g00130.1	SL2.50ch01	81782621	81787594
Jalsin_scf26718g00140.1	SL2.50ch01	81797414	81799610
Jalsin_scf26718g00150.1	SL2.50ch01	81808066	81814593
Jalsin_scf26718g00160.1	SL2.50ch01	81817253	81824077
Jalsin_scf26718g00170.1	SL2.50ch01	81826581	81827785
Jalsin_scf26718g00180.1	SL2.50ch01	81834510	81838666
Jalsin_scf29306g00050.1	SL2.50ch01	81846110	81856996
Jalsin_scf29306g00040.1	SL2.50ch01	81862656	81867600
Jalsin_scf29306g00030.1	SL2.50ch01	81874271	81874943
Jalsin_scf29306g00020.1	SL2.50ch01	81886678	81890416
Jalsin_scf28739g00010.1	SL2.50ch01	81889616	81889797
Jalsin_scf29306g00010.1	SL2.50ch01	81896245	81907170
Jalsin_scf35763g00190.1	SL2.50ch01	81914157	81922268
Jalsin_scf35763g00200.1	SL2.50ch01	81922030	81922257
Jalsin_scf35763g00180.1	SL2.50ch01	81925093	81925480
Jalsin_scf35763g00160.1	SL2.50ch01	81927403	81933089
Jalsin_scf35763g00170.1	SL2.50ch01	81927403	81928822
Jalsin_scf35763g00150.1	SL2.50ch01	81942067	81942471
Jalsin_scf35763g00140.1	SL2.50ch01	81946330	81954190
Jalsin_scf35763g00120.1	SL2.50ch01	81965056	81967480
Jalsin_scf35763g00110.1	SL2.50ch01	81970030	81970605
Jalsin_scf35763g00100.1	SL2.50ch01	81994096	81998931
Jalsin_scf35763g00090.1	SL2.50ch01	82011316	82016262
Jalsin_scf35763g00080.1	SL2.50ch01	82016237	82018711
Jalsin_scf35763g00070.1	SL2.50ch01	82019126	82019440
Jalsin_scf35763g00060.1	SL2.50ch01	82026531	82038484
Jalsin_scf35763g00050.1	SL2.50ch01	82039025	82044381
Jalsin_scf35763g00040.1	SL2.50ch01	82045794	82046045
Jalsin_scf35763g00030.1	SL2.50ch01	82056642	82057240
Jalsin_scf35763g00020.1	SL2.50ch01	82067456	82071787
Jalsin_scf35763g00010.1	SL2.50ch01	82088350	82090970
Jalsin_scf26718g00190.1	SL2.50ch01	82102368	82104909
Jalsin_scf26718g00200.1	SL2.50ch01	82119647	82121067
Jalsin_scf26718g00210.1	SL2.50ch01	82121904	82126336
Jalsin_scf26718g00220.1	SL2.50ch01	82128552	82131450
Jalsin_scf26718g00230.1	SL2.50ch01	82131697	82139826
Jalsin_scf26718g00240.1	SL2.50ch01	82156287	82157654
Jalsin_scf26718g00250.1	SL2.50ch01	82177496	82183740
Jalsin_scf26718g00260.1	SL2.50ch01	82184789	82209905
Jalsin_scf26718g00270.1	SL2.50ch01	82215509	82219935
Jalsin_scf26718g00280.1	SL2.50ch01	82220955	82408788
Jalsin_scf26718g00290.1	SL2.50ch01	82408599	82424978
Jalsin_scf26718g00320.1	SL2.50ch01	82425692	82428042
Jalsin_scf26718g00330.1	SL2.50ch01	82428567	82435289
Jalsin_scf26718g00340.1	SL2.50ch01	82438824	82444662
Jalsin_scf26930g00290.1	SL2.50ch01	82442050	82548751
Jalsin_scf26718g00350.1	SL2.50ch01	82445390	82451942
Jalsin_scf26718g00520.1	SL2.50ch01	82454919	82458087
Jalsin_scf26718g00510.1	SL2.50ch01	82460770	82461161
Jalsin_scf26718g00500.1	SL2.50ch01	82469131	82477587
Jalsin_scf26718g00490.1	SL2.50ch01	82481631	82483851
Jalsin_scf26718g00480.1	SL2.50ch01	82484235	82490935
Jalsin_scf26718g00460.1	SL2.50ch01	82507483	82512917
Jalsin_scf26718g00450.1	SL2.50ch01	82521444	82523666
Jalsin_scf26718g00440.1	SL2.50ch01	82543717	82549237
Jalsin_scf27123g00020.1	SL2.50ch01	82548424	82549241
Jalsin_scf27123g00030.1	SL2.50ch01	82552963	82557948
Jalsin_scf26718g00430.1	SL2.50ch01	82552968	82564100
Jalsin_scf26718g00410.1	SL2.50ch01	82555945	82575208
Jalsin_scf26718g00420.1	SL2.50ch01	82564354	82564867
Jalsin_scf27123g00050.1	SL2.50ch01	82578227	82578546
Jalsin_scf26718g00400.1	SL2.50ch01	82578243	82581750
Jalsin_scf26718g00390.1	SL2.50ch01	82582253	82588284
Jalsin_scf26718g00380.1	SL2.50ch01	82590843	82598344
Jalsin_scf26718g00570.1	SL2.50ch01	82599547	82606030
Jalsin_scf26718g00590.1	SL2.50ch01	82609631	82623774
Jalsin_scf26718g00600.1	SL2.50ch01	82615118	82617694
Jalsin_scf26718g00610.1	SL2.50ch01	82625386	82656093
Jalsin_scf26718g00620.1	SL2.50ch01	82658636	82663708
Jalsin_scf26718g00630.1	SL2.50ch01	82668073	82670083
Jalsin_scf26718g00640.1	SL2.50ch01	82671328	82676310
Jalsin_scf26718g00650.1	SL2.50ch01	82680766	82682660
Jalsin_scf26718g00660.1	SL2.50ch01	82685600	82688337
Jalsin_scf35743g00420.1	SL2.50ch01	82690048	82695165
Jalsin_scf35743g00410.1	SL2.50ch01	82700508	82720278
Jalsin_scf35743g00390.1	SL2.50ch01	82727359	82740908
Jalsin_scf35743g00360.1	SL2.50ch01	82749019	82749071
Jalsin_scf35743g00350.1	SL2.50ch01	82752201	82754774
Jalsin_scf35743g00340.1	SL2.50ch01	82758560	82761836
Jalsin_scf35743g00330.1	SL2.50ch01	82768212	82771840
Jalsin_scf35743g00320.1	SL2.50ch01	82772464	82782115
Jalsin_scf35743g00310.1	SL2.50ch01	82783322	82783481
Jalsin_scf35743g00300.1	SL2.50ch01	82794088	82794346
Jalsin_scf35743g00290.1	SL2.50ch01	82794784	82796659
Jalsin_scf35743g00280.1	SL2.50ch01	82802866	82817023
Jalsin_scf35743g00270.1	SL2.50ch01	82828798	82829768
Jalsin_scf35743g00260.1	SL2.50ch01	82829969	82836147
Jalsin_scf35743g00250.1	SL2.50ch01	82841009	82848181
Jalsin_scf35743g00240.1	SL2.50ch01	82851953	82852632
Jalsin_scf35743g00230.1	SL2.50ch01	82869396	82882822
Jalsin_scf35743g00220.1	SL2.50ch01	82884926	82888121
Jalsin_scf35743g00210.1	SL2.50ch01	82888856	82892564
Jalsin_scf35743g00200.1	SL2.50ch01	82899773	82901470
Jalsin_scf35743g00190.1	SL2.50ch01	82907565	82910988
Jalsin_scf35743g00180.1	SL2.50ch01	82918050	82926672
Jalsin_scf35743g00170.1	SL2.50ch01	82927980	82931256
Jalsin_scf27153g00030.1	SL2.50ch01	82928021	82930524
Jalsin_scf35743g00160.1	SL2.50ch01	82960384	82964981
Jalsin_scf35743g00150.1	SL2.50ch01	82982194	82982603
Jalsin_scf35743g00130.1	SL2.50ch01	82989448	82990004
Jalsin_scf35743g00120.1	SL2.50ch01	82991442	82993977
Jalsin_scf35743g00110.1	SL2.50ch01	82996678	83000697
Jalsin_scf35743g00100.1	SL2.50ch01	83011101	83013174
Jalsin_scf30416g00110.1	SL2.50ch01	83032185	83041741
Jalsin_scf30416g00100.1	SL2.50ch01	83059148	83059933
Jalsin_scf30416g00080.1	SL2.50ch01	83062784	83066362
Jalsin_scf30416g00090.1	SL2.50ch01	83064083	83066362
Jalsin_scf30416g00070.1	SL2.50ch01	83065927	83079871
Jalsin_scf30416g00050.1	SL2.50ch01	83083624	83084967
Jalsin_scf35761g00070.1	SL2.50ch01	83126442	83133074
Jalsin_scf35761g00060.1	SL2.50ch01	83133448	83135093
Jalsin_scf35761g00050.1	SL2.50ch01	83136872	83142134
Jalsin_scf35761g00040.1	SL2.50ch01	83143271	83155745
Jalsin_scf35761g00030.1	SL2.50ch01	83155225	83162102
Jalsin_scf35761g00020.1	SL2.50ch01	83163206	83164912
Jalsin_scf26602g00010.1	SL2.50ch01	83205329	83207606
Jalsin_scf35761g00010.1	SL2.50ch01	83205332	83207372
Jalsin_scf26602g00020.1	SL2.50ch01	83234436	83238026
Jalsin_scf26602g00040.1	SL2.50ch01	83244610	83245080
Jalsin_scf26602g00060.1	SL2.50ch01	83244678	83254302
Jalsin_scf26602g00050.1	SL2.50ch01	83244678	83245075
Jalsin_scf26602g00070.1	SL2.50ch01	83264617	83266806
Jalsin_scf26602g00080.1	SL2.50ch01	83267041	83271138
Jalsin_scf26602g00090.1	SL2.50ch01	83277838	83279030
Jalsin_scf26602g00110.1	SL2.50ch01	83284773	83291773
Jalsin_scf26602g00120.1	SL2.50ch01	83305376	83306307
Jalsin_scf26602g00130.1	SL2.50ch01	83328919	83329863
Jalsin_scf26602g00140.1	SL2.50ch01	83331718	83334809
Jalsin_scf26602g00150.1	SL2.50ch01	83335977	83341717
Jalsin_scf26602g00160.1	SL2.50ch01	83347523	83350960
Jalsin_scf26602g00180.1	SL2.50ch01	83357175	83357887
Jalsin_scf26602g00170.1	SL2.50ch01	83357252	83357920
Jalsin_scf26602g00190.1	SL2.50ch01	83365690	83371236
Jalsin_scf26602g00200.1	SL2.50ch01	83371917	83375495
Jalsin_scf26602g00210.1	SL2.50ch01	83375638	83378694
Jalsin_scf26602g00220.1	SL2.50ch01	83385364	83386584
Jalsin_scf26602g00250.1	SL2.50ch01	83401192	83401358
Jalsin_scf26602g00240.1	SL2.50ch01	83401192	83407456
Jalsin_scf26602g00230.1	SL2.50ch01	83403837	83404186
Jalsin_scf26602g00260.1	SL2.50ch01	83413223	83417585
Jalsin_scf26602g00270.1	SL2.50ch01	83425090	83425649
Jalsin_scf26602g00280.1	SL2.50ch01	83431712	83436408
Jalsin_scf26602g00290.1	SL2.50ch01	83435664	83437319
Jalsin_scf26602g00300.1	SL2.50ch01	83437929	83440681
Jalsin_scf26602g00310.1	SL2.50ch01	83447341	83455234
Jalsin_scf26602g00320.1	SL2.50ch01	83469383	83475460
Jalsin_scf26602g00340.1	SL2.50ch01	83471054	83498990
Jalsin_scf26883g00680.1	SL2.50ch01	83480629	83498738
Jalsin_scf26602g00360.1	SL2.50ch01	83499402	83502187
Jalsin_scf26602g00370.1	SL2.50ch01	83505476	83510410
Jalsin_scf26602g00380.1	SL2.50ch01	83515282	83517418
Jalsin_scf26602g00390.1	SL2.50ch01	83518289	83520313
Jalsin_scf26602g00400.1	SL2.50ch01	83520791	83522678
Jalsin_scf26602g00410.1	SL2.50ch01	83524915	83526502
Jalsin_scf26602g00420.1	SL2.50ch01	83527818	83528545
Jalsin_scf26602g00430.1	SL2.50ch01	83532501	83534645
Jalsin_scf26602g00440.1	SL2.50ch01	83537654	83543203
Jalsin_scf26602g00450.1	SL2.50ch01	83544592	83546278
Jalsin_scf26602g00460.1	SL2.50ch01	83548675	83549750
Jalsin_scf26602g00470.1	SL2.50ch01	83554045	83555654
Jalsin_scf26602g00490.1	SL2.50ch01	83554058	83554748
Jalsin_scf26602g00500.1	SL2.50ch01	83554852	83555469
Jalsin_scf26602g00480.1	SL2.50ch01	83569025	83573778
Jalsin_scf26602g00510.1	SL2.50ch01	83576790	83579381
Jalsin_scf26602g00520.1	SL2.50ch01	83587031	83601237
Jalsin_scf26602g00530.1	SL2.50ch01	83602392	83621360
Jalsin_scf26602g00540.1	SL2.50ch01	83622980	83626576
Jalsin_scf26602g00550.1	SL2.50ch01	83630914	83654767
Jalsin_scf26602g00560.1	SL2.50ch01	83653930	83655777
Jalsin_scf26602g00570.1	SL2.50ch01	83658277	83663418
Jalsin_scf26602g00580.1	SL2.50ch01	83688102	83689399
Jalsin_scf26602g00590.1	SL2.50ch01	83690474	83697538
Jalsin_scf35753g00040.1	SL2.50ch01	83744381	83744543
Jalsin_scf35753g00090.1	SL2.50ch01	83762509	83763766
Jalsin_scf35753g00110.1	SL2.50ch01	83774685	83809159
Jalsin_scf35753g00120.1	SL2.50ch01	83809464	83810414
Jalsin_scf35753g00130.1	SL2.50ch01	83811017	83816588
Jalsin_scf35753g00140.1	SL2.50ch01	83824353	83856361
Jalsin_scf35753g00150.1	SL2.50ch01	83857645	83859154
Jalsin_scf35753g00170.1	SL2.50ch01	83859472	83872264
Jalsin_scf35753g00180.1	SL2.50ch01	83875844	83899605
Jalsin_scf35753g00190.1	SL2.50ch01	83912696	83915697
Jalsin_scf35753g00200.1	SL2.50ch01	83917480	83928593
Jalsin_scf35753g00210.1	SL2.50ch01	83932344	83937142
Jalsin_scf35753g00220.1	SL2.50ch01	83941439	83952986
Jalsin_scf35753g00240.1	SL2.50ch01	83955516	83964785
Jalsin_scf35753g00250.1	SL2.50ch01	83966765	83975632
Jalsin_scf35753g00260.1	SL2.50ch01	83980330	83980968
Jalsin_scf35753g00270.1	SL2.50ch01	84053059	84053419
Jalsin_scf35753g00280.1	SL2.50ch01	84055816	84056331
Jalsin_scf35753g00300.1	SL2.50ch01	84060528	84061048
Jalsin_scf35753g00310.1	SL2.50ch01	84070572	84071333
Jalsin_scf35753g00350.1	SL2.50ch01	84080687	84086707
Jalsin_scf35753g00360.1	SL2.50ch01	84087848	84090126
Jalsin_scf35753g00370.1	SL2.50ch01	84090390	84105926
Jalsin_scf35753g00390.1	SL2.50ch01	84126735	84129391
Jalsin_scf35753g00400.1	SL2.50ch01	84130635	84135864
Jalsin_scf35753g00410.1	SL2.50ch01	84137205	84139028
Jalsin_scf35753g00420.1	SL2.50ch01	84153174	84159818
Jalsin_scf35753g00430.1	SL2.50ch01	84160845	84166423
Jalsin_scf35753g00440.1	SL2.50ch01	84167309	84169185
Jalsin_scf35753g00450.1	SL2.50ch01	84171435	84175814
Jalsin_scf35753g00470.1	SL2.50ch01	84177280	84180923
Jalsin_scf35753g00460.1	SL2.50ch01	84177280	84180923
Jalsin_scf35753g00480.1	SL2.50ch01	84187611	84187897
Jalsin_scf35753g00490.1	SL2.50ch01	84192262	84192522
Jalsin_scf35753g00500.1	SL2.50ch01	84196031	84198602
Jalsin_scf35753g00510.1	SL2.50ch01	84201810	84202678
Jalsin_scf35753g00520.1	SL2.50ch01	84206916	84210958
Jalsin_scf35753g00530.1	SL2.50ch01	84228469	84229328
Jalsin_scf35753g00540.1	SL2.50ch01	84260021	84266588
Jalsin_scf35753g00550.1	SL2.50ch01	84269603	84271104
Jalsin_scf35753g00560.1	SL2.50ch01	84283194	84285359
Jalsin_scf35753g00570.1	SL2.50ch01	84285013	84298671
Jalsin_scf35753g00580.1	SL2.50ch01	84307969	84311410
Jalsin_scf27103g00010.1	SL2.50ch01	84315487	84323906
Jalsin_scf35753g00590.1	SL2.50ch01	84315487	84325520
Jalsin_scf35753g00600.1	SL2.50ch01	84326030	84327328
Jalsin_scf35753g00610.1	SL2.50ch01	84327670	84338423
Jalsin_scf35753g00620.1	SL2.50ch01	84338817	84346933
Jalsin_scf35753g00630.1	SL2.50ch01	84349606	84352470
Jalsin_scf35753g00640.1	SL2.50ch01	84353476	84358127
Jalsin_scf35753g00650.1	SL2.50ch01	84368214	84371815
Jalsin_scf35753g00660.1	SL2.50ch01	84380838	84382271
Jalsin_scf35753g00670.1	SL2.50ch01	84402262	84411582
Jalsin_scf35753g00680.1	SL2.50ch01	84419082	84420081
Jalsin_scf35753g00690.1	SL2.50ch01	84421359	84427568
Jalsin_scf35753g00700.1	SL2.50ch01	84433194	84458337
Jalsin_scf27243g00040.1	SL2.50ch01	84467852	84472129
Jalsin_scf27243g00010.1	SL2.50ch01	84508731	84509652
Jalsin_scf26592g01420.1	SL2.50ch01	84526419	84527792
Jalsin_scf26592g01410.1	SL2.50ch01	84530650	84532348
Jalsin_scf26592g01400.1	SL2.50ch01	84543002	84544406
Jalsin_scf26592g01390.1	SL2.50ch01	84557580	84566343
Jalsin_scf26592g01380.1	SL2.50ch01	84557580	84566456
Jalsin_scf26592g01370.1	SL2.50ch01	84569573	84588586
Jalsin_scf26592g01350.1	SL2.50ch01	84589230	84592876
Jalsin_scf26592g01360.1	SL2.50ch01	84589230	84589993
Jalsin_scf26592g01340.1	SL2.50ch01	84594802	84597133
Jalsin_scf26592g01330.1	SL2.50ch01	84611635	84615167
Jalsin_scf26592g01320.1	SL2.50ch01	84616775	84621991
Jalsin_scf26592g01310.1	SL2.50ch01	84622136	84625867
Jalsin_scf26592g01300.1	SL2.50ch01	84629893	84640348
Jalsin_scf26592g01290.1	SL2.50ch01	84654048	84658732
Jalsin_scf26592g01280.1	SL2.50ch01	84674337	84675243
Jalsin_scf26592g01270.1	SL2.50ch01	84676734	84677173
Jalsin_scf26592g01260.1	SL2.50ch01	84678035	84678693
Jalsin_scf26592g01250.1	SL2.50ch01	84680942	84681151
Jalsin_scf26592g01230.1	SL2.50ch01	84681567	84688272
Jalsin_scf26592g01240.1	SL2.50ch01	84684800	84687192
Jalsin_scf26592g01220.1	SL2.50ch01	84702133	84703515
Jalsin_scf26592g01210.1	SL2.50ch01	84714760	84716172
Jalsin_scf26592g01200.1	SL2.50ch01	84726193	84848468
Jalsin_scf26592g01190.1	SL2.50ch01	84747361	84747934
Jalsin_scf26592g01180.1	SL2.50ch01	84761472	84764186
Jalsin_scf26592g01170.1	SL2.50ch01	84789755	84798154
Jalsin_scf26592g01160.1	SL2.50ch01	84799046	84812935
Jalsin_scf26592g01150.1	SL2.50ch01	84825265	84826682
Jalsin_scf26592g01140.1	SL2.50ch01	84835735	84843444
Jalsin_scf26592g01130.1	SL2.50ch01	84852058	84865384
Jalsin_scf26592g01120.1	SL2.50ch01	84866045	84868600
Jalsin_scf26592g01110.1	SL2.50ch01	84875976	84882142
Jalsin_scf26592g01090.1	SL2.50ch01	84888148	84889599
Jalsin_scf26592g01080.1	SL2.50ch01	84891648	84897233
Jalsin_scf26592g01070.1	SL2.50ch01	84898825	84900284
Jalsin_scf26592g01060.1	SL2.50ch01	84906308	84909540
Jalsin_scf26592g01040.1	SL2.50ch01	84917078	84917957
Jalsin_scf26592g01030.1	SL2.50ch01	84921437	84928915
Jalsin_scf26592g01020.1	SL2.50ch01	84929339	84935091
Jalsin_scf26592g01000.1	SL2.50ch01	84938484	84947835
Jalsin_scf26592g00990.1	SL2.50ch01	84950723	84959850
Jalsin_scf26592g00980.1	SL2.50ch01	84961230	84964264
Jalsin_scf26592g00970.1	SL2.50ch01	84976485	84982208
Jalsin_scf26592g00960.1	SL2.50ch01	84983412	84991549
Jalsin_scf26592g00950.1	SL2.50ch01	84992392	84998043
Jalsin_scf26592g00940.1	SL2.50ch01	84999567	85001746
Jalsin_scf26592g00920.1	SL2.50ch01	85002548	85006885
Jalsin_scf26592g00930.1	SL2.50ch01	85002548	85002572
Jalsin_scf26592g00910.1	SL2.50ch01	85010647	85014785
Jalsin_scf26592g00900.1	SL2.50ch01	85020802	85022843
Jalsin_scf26592g00890.1	SL2.50ch01	85032960	85033384
Jalsin_scf26592g00880.1	SL2.50ch01	85037798	85039455
Jalsin_scf26592g00870.1	SL2.50ch01	85050945	85054078
Jalsin_scf26592g00860.1	SL2.50ch01	85061628	85065649
Jalsin_scf26592g00850.1	SL2.50ch01	85068020	85081543
Jalsin_scf26592g00840.1	SL2.50ch01	85083477	85084078
Jalsin_scf26592g00830.1	SL2.50ch01	85107611	85116668
Jalsin_scf26592g00820.1	SL2.50ch01	85120017	85121004
Jalsin_scf26592g00770.1	SL2.50ch01	85124348	85129825
Jalsin_scf26592g00810.1	SL2.50ch01	85124393	85132386
Jalsin_scf26592g00760.1	SL2.50ch01	85134465	85141180
Jalsin_scf26592g00750.1	SL2.50ch01	85144049	85144861
Jalsin_scf26592g00740.1	SL2.50ch01	85149065	85150379
Jalsin_scf26592g00730.1	SL2.50ch01	85156367	85159454
Jalsin_scf26592g00720.1	SL2.50ch01	85159034	85159454
Jalsin_scf26592g00710.1	SL2.50ch01	85166461	85172353
Jalsin_scf26592g00700.1	SL2.50ch01	85171267	85178974
Jalsin_scf26592g00690.1	SL2.50ch01	85183001	85183524
Jalsin_scf26592g00680.1	SL2.50ch01	85184512	85188805
Jalsin_scf26592g00670.1	SL2.50ch01	85191750	85196799
Jalsin_scf26592g00660.1	SL2.50ch01	85197062	85201461
Jalsin_scf26592g00650.1	SL2.50ch01	85221223	85226459
Jalsin_scf26592g00640.1	SL2.50ch01	85235190	85242711
Jalsin_scf26592g00630.1	SL2.50ch01	85244504	85248944
Jalsin_scf26592g00550.1	SL2.50ch01	85263905	85265141
Jalsin_scf26592g00520.1	SL2.50ch01	85270708	85274973
Jalsin_scf26592g00510.1	SL2.50ch01	85298291	85300141
Jalsin_scf26592g00490.1	SL2.50ch01	85307101	85320900
Jalsin_scf26592g00480.1	SL2.50ch01	85319208	85321721
Jalsin_scf26592g00460.1	SL2.50ch01	85324866	85329120
Jalsin_scf26592g00440.1	SL2.50ch01	85335412	85338197
Jalsin_scf26592g00450.1	SL2.50ch01	85336417	85338197
Jalsin_scf26592g00430.1	SL2.50ch01	85347552	85348732
Jalsin_scf26592g00410.1	SL2.50ch01	85351589	85356966
Jalsin_scf26592g00420.1	SL2.50ch01	85352480	85356966
Jalsin_scf26592g00400.1	SL2.50ch01	85357789	85358368
Jalsin_scf26592g00390.1	SL2.50ch01	85358703	85365133
Jalsin_scf26592g00380.1	SL2.50ch01	85365268	85367766
Jalsin_scf26592g00370.1	SL2.50ch01	85369108	85374961
Jalsin_scf26592g00360.1	SL2.50ch01	85381661	85383819
Jalsin_scf26592g00350.1	SL2.50ch01	85391824	85393107
Jalsin_scf26592g00340.1	SL2.50ch01	85396330	85397109
Jalsin_scf26592g00330.1	SL2.50ch01	85397504	85403284
Jalsin_scf26592g00320.1	SL2.50ch01	85413042	85419295
Jalsin_scf26592g00310.1	SL2.50ch01	85420744	85426051
Jalsin_scf26592g00300.1	SL2.50ch01	85426712	85429174
Jalsin_scf26592g00290.1	SL2.50ch01	85431094	85436829
Jalsin_scf26592g00280.1	SL2.50ch01	85438464	85439255
Jalsin_scf26592g00270.1	SL2.50ch01	85439616	85450751
Jalsin_scf26592g00260.1	SL2.50ch01	85453555	85469198
Jalsin_scf26592g00250.1	SL2.50ch01	85470595	85474477
Jalsin_scf26592g00240.1	SL2.50ch01	85481560	85492775
Jalsin_scf26592g00230.1	SL2.50ch01	85496124	85497067
Jalsin_scf26592g00220.1	SL2.50ch01	85532851	85533972
Jalsin_scf26592g00210.1	SL2.50ch01	85535465	85540591
Jalsin_scf26592g00200.1	SL2.50ch01	85547469	85554699
Jalsin_scf26592g00190.1	SL2.50ch01	85556441	85558266
Jalsin_scf26592g00180.1	SL2.50ch01	85568141	85569687
Jalsin_scf26592g00150.1	SL2.50ch01	85570832	85581138
Jalsin_scf26592g00140.1	SL2.50ch01	85581630	85585084
Jalsin_scf26592g00130.1	SL2.50ch01	85590210	85592704
Jalsin_scf26592g00120.1	SL2.50ch01	85598497	85609843
Jalsin_scf26592g00110.1	SL2.50ch01	85611726	85614055
Jalsin_scf26592g00090.1	SL2.50ch01	85618310	85655333
Jalsin_scf26592g00100.1	SL2.50ch01	85630198	85638624
Jalsin_scf26592g00080.1	SL2.50ch01	85665576	85665600
Jalsin_scf26592g00060.1	SL2.50ch01	85667082	85694232
Jalsin_scf29190g00290.1	SL2.50ch01	85694163	85697034
Jalsin_scf29190g00280.1	SL2.50ch01	85697503	85707749
Jalsin_scf29190g00260.1	SL2.50ch01	85741704	85746486
Jalsin_scf29190g00250.1	SL2.50ch01	85748336	85752398
Jalsin_scf29190g00240.1	SL2.50ch01	85752866	85757072
Jalsin_scf29190g00230.1	SL2.50ch01	85760563	85770968
Jalsin_scf29190g00220.1	SL2.50ch01	85772056	85791931
Jalsin_scf29190g00110.1	SL2.50ch01	85798913	85801268
Jalsin_scf29190g00210.1	SL2.50ch01	85815557	85815581
Jalsin_scf29190g00200.1	SL2.50ch01	85815919	85819341
Jalsin_scf29190g00190.1	SL2.50ch01	85820000	85830383
Jalsin_scf29190g00180.1	SL2.50ch01	85832381	85948015
Jalsin_scf29190g00040.1	SL2.50ch01	85840201	85842622
Jalsin_scf29190g00050.1	SL2.50ch01	85844710	85845374
Jalsin_scf29190g00060.1	SL2.50ch01	85845681	85852042
Jalsin_scf29190g00070.1	SL2.50ch01	85856268	85861373
Jalsin_scf29190g00080.1	SL2.50ch01	85862430	85872124
Jalsin_scf29190g00090.1	SL2.50ch01	85878341	85882452
Jalsin_scf29190g00100.1	SL2.50ch01	85880943	85883270
Jalsin_scf29190g00120.1	SL2.50ch01	85890402	85890580
Jalsin_scf29190g00130.1	SL2.50ch01	85898914	85903555
Jalsin_scf29190g00140.1	SL2.50ch01	85911268	85914724
Jalsin_scf29190g00150.1	SL2.50ch01	85914848	85925238
Jalsin_scf29190g00160.1	SL2.50ch01	85928825	85934644
Jalsin_scf29190g00170.1	SL2.50ch01	85939943	85948015
Jalsin_scf29190g00030.1	SL2.50ch01	85951899	85954332
Jalsin_scf29190g00020.1	SL2.50ch01	85956376	85957569
Jalsin_scf29190g00010.1	SL2.50ch01	85957883	85958643
Jalsin_scf26822g00010.1	SL2.50ch01	85958752	85960557
Jalsin_scf26822g00020.1	SL2.50ch01	85961951	85984875
Jalsin_scf26822g00030.1	SL2.50ch01	85972111	85973032
Jalsin_scf26822g00040.1	SL2.50ch01	85987670	85990213
Jalsin_scf26822g00050.1	SL2.50ch01	85992197	85997316
Jalsin_scf26822g00060.1	SL2.50ch01	85997438	86006381
Jalsin_scf26822g00070.1	SL2.50ch01	86020097	86022135
Jalsin_scf26822g00080.1	SL2.50ch01	86025445	86028030
Jalsin_scf26822g00100.1	SL2.50ch01	86031444	86033483
Jalsin_scf26822g00120.1	SL2.50ch01	86034012	86049003
Jalsin_scf26822g00130.1	SL2.50ch01	86074092	86074622
Jalsin_scf26822g00140.1	SL2.50ch01	86075375	86082171
Jalsin_scf26822g00150.1	SL2.50ch01	86093150	86098662
Jalsin_scf26822g00160.1	SL2.50ch01	86104033	86113057
Jalsin_scf32025g00040.1	SL2.50ch01	86113147	86113750
Jalsin_scf32025g00020.1	SL2.50ch01	86113147	86113456
Jalsin_scf32025g00050.1	SL2.50ch01	86113671	86114923
Jalsin_scf26822g00170.1	SL2.50ch01	86121981	86134091
Jalsin_scf26822g00180.1	SL2.50ch01	86127646	86131741
Jalsin_scf26822g00190.1	SL2.50ch01	86138002	86139257
Jalsin_scf26822g00200.1	SL2.50ch01	86144710	86147692
Jalsin_scf26822g00210.1	SL2.50ch01	86152334	86158094
Jalsin_scf26822g00220.1	SL2.50ch01	86173193	86174619
Jalsin_scf26822g00230.1	SL2.50ch01	86178047	86180594
Jalsin_scf26822g00240.1	SL2.50ch01	86182393	86187514
Jalsin_scf26822g00250.1	SL2.50ch01	86189240	86191702
Jalsin_scf26822g00260.1	SL2.50ch01	86196402	86198773
Jalsin_scf26822g00270.1	SL2.50ch01	86207856	86220108
Jalsin_scf26822g00280.1	SL2.50ch01	86221280	86224417
Jalsin_scf26822g00290.1	SL2.50ch01	86227175	86231388
Jalsin_scf26822g00300.1	SL2.50ch01	86240399	86247077
Jalsin_scf26822g00310.1	SL2.50ch01	86249492	86253495
Jalsin_scf26822g00320.1	SL2.50ch01	86256163	86257908
Jalsin_scf26822g00330.1	SL2.50ch01	86258235	86266526
Jalsin_scf26822g00340.1	SL2.50ch01	86271279	86274048
Jalsin_scf26822g00350.1	SL2.50ch01	86276365	86293815
Jalsin_scf26822g00360.1	SL2.50ch01	86291847	86299246
Jalsin_scf26822g00370.1	SL2.50ch01	86314812	86317942
Jalsin_scf26822g00380.1	SL2.50ch01	86325668	86327296
Jalsin_scf26822g00390.1	SL2.50ch01	86330671	86336265
Jalsin_scf26822g00400.1	SL2.50ch01	86343024	86346658
Jalsin_scf26822g00410.1	SL2.50ch01	86353538	86354877
Jalsin_scf26822g00420.1	SL2.50ch01	86357567	86364160
Jalsin_scf26822g00430.1	SL2.50ch01	86363270	86366322
Jalsin_scf26822g00440.1	SL2.50ch01	86375263	86382075
Jalsin_scf26822g00450.1	SL2.50ch01	86384493	86398515
Jalsin_scf26822g00460.1	SL2.50ch01	86400552	86401024
Jalsin_scf26822g00470.1	SL2.50ch01	86401411	86409042
Jalsin_scf26822g00480.1	SL2.50ch01	86410660	86416767
Jalsin_scf26822g00490.1	SL2.50ch01	86418457	86420080
Jalsin_scf26822g00500.1	SL2.50ch01	86423253	86426143
Jalsin_scf26822g00510.1	SL2.50ch01	86436258	86439159
Jalsin_scf26822g00520.1	SL2.50ch01	86453441	86456053
Jalsin_scf26822g00530.1	SL2.50ch01	86469712	86477740
Jalsin_scf26822g00540.1	SL2.50ch01	86498965	86500410
Jalsin_scf26822g00550.1	SL2.50ch01	86502910	86505546
Jalsin_scf26822g00560.1	SL2.50ch01	86506948	86514819
Jalsin_scf26822g00570.1	SL2.50ch01	86513655	86519112
Jalsin_scf26822g00580.1	SL2.50ch01	86522490	86526657
Jalsin_scf26822g00590.1	SL2.50ch01	86530227	86531134
Jalsin_scf26822g00600.1	SL2.50ch01	86539950	86540638
Jalsin_scf26822g00610.1	SL2.50ch01	86542587	86543849
Jalsin_scf26902g00790.1	SL2.50ch01	86545547	86548359
Jalsin_scf26902g00780.1	SL2.50ch01	86548947	86561437
Jalsin_scf26902g00770.1	SL2.50ch01	86563920	86564498
Jalsin_scf26902g00760.1	SL2.50ch01	86572194	86577151
Jalsin_scf26902g00750.1	SL2.50ch01	86584021	86584838
Jalsin_scf26902g00740.1	SL2.50ch01	86588000	86591434
Jalsin_scf26902g00730.1	SL2.50ch01	86591994	86594939
Jalsin_scf26902g00720.1	SL2.50ch01	86597128	86601622
Jalsin_scf26902g00710.1	SL2.50ch01	86602591	86607130
Jalsin_scf26902g00700.1	SL2.50ch01	86616746	86626611
Jalsin_scf26902g00690.1	SL2.50ch01	86628361	86628833
Jalsin_scf26902g00680.1	SL2.50ch01	86629403	86633666
Jalsin_scf26902g00670.1	SL2.50ch01	86634306	86634674
Jalsin_scf26902g00650.1	SL2.50ch01	86650550	86652027
Jalsin_scf26902g00640.1	SL2.50ch01	86662891	86666558
Jalsin_scf26902g00630.1	SL2.50ch01	86668683	86673314
Jalsin_scf26902g00620.1	SL2.50ch01	86674543	86676034
Jalsin_scf26902g00610.1	SL2.50ch01	86677232	86679681
Jalsin_scf26902g00600.1	SL2.50ch01	86680350	86683357
Jalsin_scf26902g00580.1	SL2.50ch01	86689183	86690410
Jalsin_scf26902g00570.1	SL2.50ch01	86702634	86709128
Jalsin_scf26902g00560.1	SL2.50ch01	86715940	86721430
Jalsin_scf26902g00550.1	SL2.50ch01	86721849	86727656
Jalsin_scf26902g00540.1	SL2.50ch01	86732570	86737062
Jalsin_scf26902g00530.1	SL2.50ch01	86742104	86742717
Jalsin_scf26902g00520.1	SL2.50ch01	86751205	86758526
Jalsin_scf26902g00510.1	SL2.50ch01	86759584	86759977
Jalsin_scf26902g00500.1	SL2.50ch01	86762389	86762924
Jalsin_scf26902g00490.1	SL2.50ch01	86764083	86769609
Jalsin_scf26902g00480.1	SL2.50ch01	86770721	86773765
Jalsin_scf26902g00470.1	SL2.50ch01	86774682	86780553
Jalsin_scf26902g00460.1	SL2.50ch01	86775693	86780553
Jalsin_scf28697g00230.1	SL2.50ch01	86794066	86797001
Jalsin_scf28697g00220.1	SL2.50ch01	86798920	86799348
Jalsin_scf28697g00210.1	SL2.50ch01	86808739	86813576
Jalsin_scf28697g00200.1	SL2.50ch01	86814759	86819190
Jalsin_scf28697g00190.1	SL2.50ch01	86821286	86825023
Jalsin_scf28697g00180.1	SL2.50ch01	86828712	86830176
Jalsin_scf28697g00170.1	SL2.50ch01	86839710	86841975
Jalsin_scf28697g00160.1	SL2.50ch01	86855768	86863006
Jalsin_scf28697g00150.1	SL2.50ch01	86868170	86871853
Jalsin_scf28697g00140.1	SL2.50ch01	86873694	86875600
Jalsin_scf28697g00130.1	SL2.50ch01	86879299	86882318
Jalsin_scf28697g00120.1	SL2.50ch01	86884174	86886754
Jalsin_scf28697g00110.1	SL2.50ch01	86897330	86907900
Jalsin_scf35775g00330.1	SL2.50ch01	86898039	86904832
Jalsin_scf28697g00100.1	SL2.50ch01	86910847	86911272
Jalsin_scf28697g00090.1	SL2.50ch01	86914585	86918239
Jalsin_scf28697g00070.1	SL2.50ch01	86923683	86936410
Jalsin_scf28697g00060.1	SL2.50ch01	86937892	86944841
Jalsin_scf28697g00050.1	SL2.50ch01	86945792	86951017
Jalsin_scf28697g00040.1	SL2.50ch01	86959404	86962803
Jalsin_scf28697g00030.1	SL2.50ch01	86959404	86962941
Jalsin_scf28697g00010.1	SL2.50ch01	86968317	86968733
Jalsin_scf27163g00230.1	SL2.50ch01	86973840	86983187
Jalsin_scf27243g00030.1	SL2.50ch01	86978730	86981063
Jalsin_scf27163g00220.1	SL2.50ch01	86983498	87005077
Jalsin_scf27163g00210.1	SL2.50ch01	87005479	87009226
Jalsin_scf27163g00200.1	SL2.50ch01	87013501	87013971
Jalsin_scf27163g00190.1	SL2.50ch01	87014184	87026747
Jalsin_scf27163g00180.1	SL2.50ch01	87039326	87056538
Jalsin_scf27163g00170.1	SL2.50ch01	87054091	87056538
Jalsin_scf27163g00160.1	SL2.50ch01	87064629	87065897
Jalsin_scf27163g00150.1	SL2.50ch01	87067726	87069047
Jalsin_scf27163g00140.1	SL2.50ch01	87075289	87077765
Jalsin_scf27163g00120.1	SL2.50ch01	87082243	87090851
Jalsin_scf27163g00110.1	SL2.50ch01	87095808	87099005
Jalsin_scf27163g00100.1	SL2.50ch01	87101829	87105224
Jalsin_scf27163g00090.1	SL2.50ch01	87106027	87106729
Jalsin_scf27163g00080.1	SL2.50ch01	87107530	87113899
Jalsin_scf27163g00070.1	SL2.50ch01	87114243	87117823
Jalsin_scf27163g00060.1	SL2.50ch01	87119608	87123072
Jalsin_scf27163g00050.1	SL2.50ch01	87122821	87123072
Jalsin_scf27163g00040.1	SL2.50ch01	87127919	87129321
Jalsin_scf27163g00030.1	SL2.50ch01	87142718	87144638
Jalsin_scf27163g00020.1	SL2.50ch01	87159605	87165369
Jalsin_scf27163g00010.1	SL2.50ch01	87180556	87184720
Jalsin_scf35753g00710.1	SL2.50ch01	87191804	87194155
Jalsin_scf35753g00720.1	SL2.50ch01	87194616	87197670
Jalsin_scf35753g00730.1	SL2.50ch01	87198702	87202837
Jalsin_scf35753g00740.1	SL2.50ch01	87206700	87226789
Jalsin_scf35753g00760.1	SL2.50ch01	87236287	87237935
Jalsin_scf35753g00770.1	SL2.50ch01	87238972	87244292
Jalsin_scf35753g00780.1	SL2.50ch01	87252795	87255337
Jalsin_scf35753g00790.1	SL2.50ch01	87255647	87259420
Jalsin_scf35753g00800.1	SL2.50ch01	87259842	87266692
Jalsin_scf35753g00810.1	SL2.50ch01	87267765	87271988
Jalsin_scf35753g00820.1	SL2.50ch01	87273378	87273491
Jalsin_scf35753g00830.1	SL2.50ch01	87273949	87276766
Jalsin_scf35753g00840.1	SL2.50ch01	87285917	87290774
Jalsin_scf35753g00860.1	SL2.50ch01	87290973	87293926
Jalsin_scf35753g00850.1	SL2.50ch01	87290973	87300341
Jalsin_scf35753g00870.1	SL2.50ch01	87305907	87306240
Jalsin_scf35753g00880.1	SL2.50ch01	87305959	87307758
Jalsin_scf35753g00890.1	SL2.50ch01	87314948	87316549
Jalsin_scf35753g00900.1	SL2.50ch01	87319205	87320774
Jalsin_scf35753g00920.1	SL2.50ch01	87330817	87334078
Jalsin_scf35753g00930.1	SL2.50ch01	87335303	87336296
Jalsin_scf35753g00940.1	SL2.50ch01	87339497	87341094
Jalsin_scf35753g00950.1	SL2.50ch01	87349869	87350412
Jalsin_scf35753g00960.1	SL2.50ch01	87361421	87363676
Jalsin_scf35753g00970.1	SL2.50ch01	87382527	87385114
Jalsin_scf35753g00980.1	SL2.50ch01	87390715	87391645
Jalsin_scf35753g00990.1	SL2.50ch01	87414875	87415176
Jalsin_scf35753g01000.1	SL2.50ch01	87417680	87429541
Jalsin_scf35753g01010.1	SL2.50ch01	87440436	87444505
Jalsin_scf35753g01020.1	SL2.50ch01	87450315	87451688
Jalsin_scf35753g01030.1	SL2.50ch01	87467785	87468598
Jalsin_scf35753g01040.1	SL2.50ch01	87477267	87498994
Jalsin_scf35753g01050.1	SL2.50ch01	87500916	87507784
Jalsin_scf35753g01060.1	SL2.50ch01	87509027	87513284
Jalsin_scf35753g01070.1	SL2.50ch01	87525138	87527424
Jalsin_scf35753g01080.1	SL2.50ch01	87543963	87546719
Jalsin_scf35753g01090.1	SL2.50ch01	87548706	87552503
Jalsin_scf35753g01100.1	SL2.50ch01	87557662	87559768
Jalsin_scf35753g01110.1	SL2.50ch01	87560280	87563532
Jalsin_scf35753g01120.1	SL2.50ch01	87563761	87580186
Jalsin_scf35753g01130.1	SL2.50ch01	87582104	87591808
Jalsin_scf35753g01140.1	SL2.50ch01	87596585	87597030
Jalsin_scf35753g01150.1	SL2.50ch01	87600526	87605568
Jalsin_scf35753g01160.1	SL2.50ch01	87605808	87608698
Jalsin_scf35753g01170.1	SL2.50ch01	87609213	87629015
Jalsin_scf35753g01190.1	SL2.50ch01	87631039	87636592
Jalsin_scf35753g01200.1	SL2.50ch01	87637245	87642254
Jalsin_scf35753g01220.1	SL2.50ch01	87644239	87651132
Jalsin_scf35753g01230.1	SL2.50ch01	87657606	87659761
Jalsin_scf35753g01240.1	SL2.50ch01	87660935	87679536
Jalsin_scf35753g01250.1	SL2.50ch01	87683422	87686543
Jalsin_scf35753g01260.1	SL2.50ch01	87688892	87692530
Jalsin_scf35753g01270.1	SL2.50ch01	87697682	87700386
Jalsin_scf35753g01280.1	SL2.50ch01	87701411	87704268
Jalsin_scf35753g01290.1	SL2.50ch01	87704707	87712723
Jalsin_scf35753g01300.1	SL2.50ch01	87715036	87719271
Jalsin_scf35753g01310.1	SL2.50ch01	87720142	87723705
Jalsin_scf35753g01320.1	SL2.50ch01	87725620	87733627
Jalsin_scf35753g01330.1	SL2.50ch01	87775265	87780153
Jalsin_scf35753g01340.1	SL2.50ch01	87781381	87785281
Jalsin_scf35753g01350.1	SL2.50ch01	87786950	87792560
Jalsin_scf35753g01360.1	SL2.50ch01	87786950	87792560
Jalsin_scf35753g01370.1	SL2.50ch01	87792868	87793053
Jalsin_scf35753g01380.1	SL2.50ch01	87796071	87800555
Jalsin_scf35753g01390.1	SL2.50ch01	87802938	87804878
Jalsin_scf35753g01400.1	SL2.50ch01	87817236	87821229
Jalsin_scf35753g01410.1	SL2.50ch01	87821922	87825494
Jalsin_scf27494g00010.1	SL2.50ch01	87825420	87837994
Jalsin_scf27494g00020.1	SL2.50ch01	87839617	87841530
Jalsin_scf27494g00030.1	SL2.50ch01	87843970	87850311
Jalsin_scf27494g00040.1	SL2.50ch01	87853968	87857836
Jalsin_scf27494g00050.1	SL2.50ch01	87866220	87871973
Jalsin_scf27494g00060.1	SL2.50ch01	87878611	87885848
Jalsin_scf27494g00070.1	SL2.50ch01	87888165	87909199
Jalsin_scf27494g00080.1	SL2.50ch01	87888165	87888822
Jalsin_scf27494g00090.1	SL2.50ch01	87911367	87918684
Jalsin_scf27494g00100.1	SL2.50ch01	87920941	87928405
Jalsin_scf27494g00110.1	SL2.50ch01	87932634	87939031
Jalsin_scf27494g00120.1	SL2.50ch01	87940264	87944398
Jalsin_scf27705g00260.1	SL2.50ch01	87954138	87963145
Jalsin_scf27705g00250.1	SL2.50ch01	87961963	87963145
Jalsin_scf27705g00240.1	SL2.50ch01	87972802	87977797
Jalsin_scf27705g00230.1	SL2.50ch01	87979533	87985699
Jalsin_scf27705g00220.1	SL2.50ch01	87986629	87999826
Jalsin_scf27705g00210.1	SL2.50ch01	88000763	88004005
Jalsin_scf27705g00200.1	SL2.50ch01	88005563	88007723
Jalsin_scf27705g00180.1	SL2.50ch01	88015407	88022685
Jalsin_scf27705g00190.1	SL2.50ch01	88020086	88022685
Jalsin_scf27705g00170.1	SL2.50ch01	88030888	88037443
Jalsin_scf27705g00160.1	SL2.50ch01	88040620	88049889
Jalsin_scf27705g00150.1	SL2.50ch01	88054665	88074756
Jalsin_scf27705g00140.1	SL2.50ch01	88086633	88092266
Jalsin_scf27705g00120.1	SL2.50ch01	88093449	88095648
Jalsin_scf27705g00130.1	SL2.50ch01	88093449	88095648
Jalsin_scf27705g00100.1	SL2.50ch01	88098067	88101702
Jalsin_scf27705g00090.1	SL2.50ch01	88107552	88114344
Jalsin_scf27705g00080.1	SL2.50ch01	88118656	88119308
Jalsin_scf27705g00070.1	SL2.50ch01	88121490	88122859
Jalsin_scf27705g00060.1	SL2.50ch01	88125175	88144840
Jalsin_scf27705g00040.1	SL2.50ch01	88161149	88161876
Jalsin_scf27705g00030.1	SL2.50ch01	88162377	88162619
Jalsin_scf27705g00020.1	SL2.50ch01	88164869	88168099
Jalsin_scf35788g00380.1	SL2.50ch01	88180072	88184349
Jalsin_scf35788g00410.1	SL2.50ch01	88196356	88199694
Jalsin_scf35788g00430.1	SL2.50ch01	88201251	88205441
Jalsin_scf35788g00440.1	SL2.50ch01	88205859	88209640
Jalsin_scf35788g00450.1	SL2.50ch01	88209939	88210092
Jalsin_scf35788g00460.1	SL2.50ch01	88210290	88222845
Jalsin_scf35788g00470.1	SL2.50ch01	88229389	88235115
Jalsin_scf35788g00480.1	SL2.50ch01	88238713	88241541
Jalsin_scf35788g00490.1	SL2.50ch01	88244130	88248320
Jalsin_scf35788g00500.1	SL2.50ch01	88258191	88259654
Jalsin_scf35788g00510.1	SL2.50ch01	88259629	88261672
Jalsin_scf35788g00520.1	SL2.50ch01	88263589	88271886
Jalsin_scf35788g00530.1	SL2.50ch01	88285441	88288515
Jalsin_scf35788g00540.1	SL2.50ch01	88291343	88305602
Jalsin_scf35788g00550.1	SL2.50ch01	88306961	88312200
Jalsin_scf35788g00560.1	SL2.50ch01	88312806	88313856
Jalsin_scf35788g00570.1	SL2.50ch01	88316250	88317952
Jalsin_scf35788g00580.1	SL2.50ch01	88320131	88321825
Jalsin_scf35788g00590.1	SL2.50ch01	88320703	88332529
Jalsin_scf35788g00600.1	SL2.50ch01	88321829	88333553
Jalsin_scf35788g00610.1	SL2.50ch01	88336207	88339387
Jalsin_scf35788g00630.1	SL2.50ch01	88336662	88350476
Jalsin_scf35788g00620.1	SL2.50ch01	88344657	88347313
Jalsin_scf35788g00640.1	SL2.50ch01	88344782	88346891
Jalsin_scf35788g00650.1	SL2.50ch01	88349527	88352064
Jalsin_scf35788g00660.1	SL2.50ch01	88355814	88357186
Jalsin_scf35788g00670.1	SL2.50ch01	88365677	88366103
Jalsin_scf35788g00680.1	SL2.50ch01	88365793	88367650
Jalsin_scf35788g00700.1	SL2.50ch01	88375478	88390026
Jalsin_scf35788g00710.1	SL2.50ch01	88389796	88423004
Jalsin_scf35788g00720.1	SL2.50ch01	88424811	88428532
Jalsin_scf35788g00730.1	SL2.50ch01	88432239	88435484
Jalsin_scf35788g00740.1	SL2.50ch01	88435536	88452293
Jalsin_scf35788g00760.1	SL2.50ch01	88454327	88457782
Jalsin_scf35788g00750.1	SL2.50ch01	88454327	88457782
Jalsin_scf35788g00770.1	SL2.50ch01	88458536	88464718
Jalsin_scf35788g00800.1	SL2.50ch01	88479685	88492071
Jalsin_scf35788g00810.1	SL2.50ch01	88496893	88497426
Jalsin_scf35788g00820.1	SL2.50ch01	88500010	88501362
Jalsin_scf35788g00840.1	SL2.50ch01	88512569	88513555
Jalsin_scf35788g00850.1	SL2.50ch01	88515862	88523557
Jalsin_scf35788g00860.1	SL2.50ch01	88524456	88528721
Jalsin_scf35788g00870.1	SL2.50ch01	88528789	88530063
Jalsin_scf35788g00880.1	SL2.50ch01	88544061	88547233
Jalsin_scf35788g00890.1	SL2.50ch01	88555864	88563200
Jalsin_scf35788g00900.1	SL2.50ch01	88570884	88573306
Jalsin_scf35788g00910.1	SL2.50ch01	88575804	88580264
Jalsin_scf35788g00920.1	SL2.50ch01	88581630	88583042
Jalsin_scf35788g00940.1	SL2.50ch01	88597550	88602228
Jalsin_scf35788g00950.1	SL2.50ch01	88612478	88614767
Jalsin_scf35788g00960.1	SL2.50ch01	88623403	88624323
Jalsin_scf35788g00970.1	SL2.50ch01	88626312	88636676
Jalsin_scf35788g00980.1	SL2.50ch01	88637243	88641795
Jalsin_scf35788g00990.1	SL2.50ch01	88643226	88647908
Jalsin_scf35788g01000.1	SL2.50ch01	88648279	88651166
Jalsin_scf35788g01010.1	SL2.50ch01	88652258	88667978
Jalsin_scf35788g01020.1	SL2.50ch01	88676828	88680860
Jalsin_scf35788g01030.1	SL2.50ch01	88686623	88701016
Jalsin_scf35788g01040.1	SL2.50ch01	88693490	88699832
Jalsin_scf35788g01050.1	SL2.50ch01	88701629	88702277
Jalsin_scf35788g01060.1	SL2.50ch01	88704806	88719360
Jalsin_scf35788g01070.1	SL2.50ch01	88720105	88722690
Jalsin_scf35788g01080.1	SL2.50ch01	88723955	88726937
Jalsin_scf35788g01090.1	SL2.50ch01	88727263	88730072
Jalsin_scf35788g01100.1	SL2.50ch01	88730725	88739379
Jalsin_scf35788g01110.1	SL2.50ch01	88744723	88756904
Jalsin_scf35788g01120.1	SL2.50ch01	88757469	88771879
Jalsin_scf35788g01130.1	SL2.50ch01	88782414	88787079
Jalsin_scf35788g01140.1	SL2.50ch01	88787789	88794680
Jalsin_scf35788g01150.1	SL2.50ch01	88797844	88802626
Jalsin_scf35788g01160.1	SL2.50ch01	88803741	88805129
Jalsin_scf35788g01170.1	SL2.50ch01	88806068	88813844
Jalsin_scf35788g01180.1	SL2.50ch01	88820714	88823470
Jalsin_scf35960g00600.1	SL2.50ch01	88820722	88827720
Jalsin_scf35960g00590.1	SL2.50ch01	88831667	88891932
Jalsin_scf35960g00580.1	SL2.50ch01	88892355	88896435
Jalsin_scf35960g00550.1	SL2.50ch01	88897711	88910443
Jalsin_scf35788g00830.1	SL2.50ch01	88904850	88910443
Jalsin_scf35960g00540.1	SL2.50ch01	88917136	88919579
Jalsin_scf35960g00530.1	SL2.50ch01	88934313	88940407
Jalsin_scf35960g00520.1	SL2.50ch01	88940662	88950530
Jalsin_scf35960g00510.1	SL2.50ch01	88959052	88963258
Jalsin_scf35960g00490.1	SL2.50ch01	88970555	88970733
Jalsin_scf35960g00480.1	SL2.50ch01	88971559	88974672
Jalsin_scf35960g00470.1	SL2.50ch01	88978074	88986981
Jalsin_scf35960g00460.1	SL2.50ch01	89006859	89008844
Jalsin_scf35960g00450.1	SL2.50ch01	89026715	89030203
Jalsin_scf35960g00440.1	SL2.50ch01	89036409	89042276
Jalsin_scf35960g00420.1	SL2.50ch01	89047473	89050624
Jalsin_scf35960g00400.1	SL2.50ch01	89064420	89077141
Jalsin_scf35960g00390.1	SL2.50ch01	89077832	89082963
Jalsin_scf35960g00370.1	SL2.50ch01	89083933	89092460
Jalsin_scf35960g00380.1	SL2.50ch01	89083933	89085114
Jalsin_scf35960g00360.1	SL2.50ch01	89093192	89096003
Jalsin_scf35960g00350.1	SL2.50ch01	89096192	89103545
Jalsin_scf35960g00340.1	SL2.50ch01	89117360	89128721
Jalsin_scf35960g00320.1	SL2.50ch01	89129241	89135454
Jalsin_scf35960g00330.1	SL2.50ch01	89132035	89135454
Jalsin_scf35960g00310.1	SL2.50ch01	89149991	89151606
Jalsin_scf35960g00300.1	SL2.50ch01	89167680	89169073
Jalsin_scf35960g00290.1	SL2.50ch01	89176734	89179597
Jalsin_scf35960g00280.1	SL2.50ch01	89182845	89188944
Jalsin_scf35960g00270.1	SL2.50ch01	89200745	89202429
Jalsin_scf35960g00260.1	SL2.50ch01	89206560	89207928
Jalsin_scf35960g00250.1	SL2.50ch01	89208549	89212016
Jalsin_scf35960g00240.1	SL2.50ch01	89213580	89214928
Jalsin_scf35960g00230.1	SL2.50ch01	89215550	89219827
Jalsin_scf35960g00220.1	SL2.50ch01	89223168	89226845
Jalsin_scf35960g00210.1	SL2.50ch01	89228926	89231013
Jalsin_scf35960g00200.1	SL2.50ch01	89232567	89236210
Jalsin_scf35960g00180.1	SL2.50ch01	89238412	89243616
Jalsin_scf35960g00170.1	SL2.50ch01	89243894	89245345
Jalsin_scf35960g00160.1	SL2.50ch01	89247092	89247607
Jalsin_scf35960g00150.1	SL2.50ch01	89248535	89258043
Jalsin_scf35960g00140.1	SL2.50ch01	89258787	89264553
Jalsin_scf35960g00130.1	SL2.50ch01	89265681	89266083
Jalsin_scf35960g00120.1	SL2.50ch01	89268046	89273194
Jalsin_scf35960g00110.1	SL2.50ch01	89275948	89279836
Jalsin_scf35960g00090.1	SL2.50ch01	89287167	89298701
Jalsin_scf35960g00070.1	SL2.50ch01	89299519	89301379
Jalsin_scf35960g00060.1	SL2.50ch01	89301484	89302312
Jalsin_scf35960g00050.1	SL2.50ch01	89304452	89308737
Jalsin_scf35960g00040.1	SL2.50ch01	89321292	89327705
Jalsin_scf35960g00030.1	SL2.50ch01	89328505	89342121
Jalsin_scf35960g00020.1	SL2.50ch01	89344492	89349946
Jalsin_scf35960g00010.1	SL2.50ch01	89350324	89352187
Jalsin_scf27659g00010.1	SL2.50ch01	89380998	89402630
Jalsin_scf27659g00020.1	SL2.50ch01	89402707	89410679
Jalsin_scf27659g00030.1	SL2.50ch01	89415095	89430908
Jalsin_scf27659g00040.1	SL2.50ch01	89431277	89441347
Jalsin_scf27659g00050.1	SL2.50ch01	89442254	89445549
Jalsin_scf27659g00060.1	SL2.50ch01	89446392	89449233
Jalsin_scf27672g00010.1	SL2.50ch01	89446392	89449233
Jalsin_scf27659g00070.1	SL2.50ch01	89450489	89453292
Jalsin_scf27672g00020.1	SL2.50ch01	89450489	89456921
Jalsin_scf27672g00050.1	SL2.50ch01	89483028	89512837
Jalsin_scf27672g00030.1	SL2.50ch01	89487309	89490447
Jalsin_scf27672g00060.1	SL2.50ch01	89514324	89528462
Jalsin_scf27672g00070.1	SL2.50ch01	89530195	89535679
Jalsin_scf27672g00080.1	SL2.50ch01	89534465	89540928
Jalsin_scf27672g00090.1	SL2.50ch01	89536334	89537428
Jalsin_scf27672g00100.1	SL2.50ch01	89541408	89545553
Jalsin_scf27672g00110.1	SL2.50ch01	89545781	89548036
Jalsin_scf27672g00120.1	SL2.50ch01	89551245	89564560
Jalsin_scf27672g00130.1	SL2.50ch01	89569641	89573120
Jalsin_scf27672g00140.1	SL2.50ch01	89576655	89598852
Jalsin_scf27672g00150.1	SL2.50ch01	89603614	89609274
Jalsin_scf27672g00160.1	SL2.50ch01	89611148	89611579
Jalsin_scf27672g00170.1	SL2.50ch01	89616582	89618114
Jalsin_scf27672g00180.1	SL2.50ch01	89623368	89627378
Jalsin_scf27672g00190.1	SL2.50ch01	89629229	89642431
Jalsin_scf27672g00210.1	SL2.50ch01	89644645	89656090
Jalsin_scf27672g00200.1	SL2.50ch01	89644645	89646407
Jalsin_scf27672g00220.1	SL2.50ch01	89659192	89660225
Jalsin_scf27672g00230.1	SL2.50ch01	89663938	89664554
Jalsin_scf27672g00240.1	SL2.50ch01	89665477	89666467
Jalsin_scf27672g00250.1	SL2.50ch01	89668550	89673983
Jalsin_scf27672g00260.1	SL2.50ch01	89689218	89719063
Jalsin_scf27672g00270.1	SL2.50ch01	89740722	89741249
Jalsin_scf27672g00280.1	SL2.50ch01	89745898	89752739
Jalsin_scf35852g00880.1	SL2.50ch01	89755036	89755567
Jalsin_scf35852g00850.1	SL2.50ch01	89775831	89776889
Jalsin_scf35852g00840.1	SL2.50ch01	89777242	89777685
Jalsin_scf35852g00830.1	SL2.50ch01	89790163	89791894
Jalsin_scf35852g00820.1	SL2.50ch01	89801935	89806118
Jalsin_scf35852g00810.1	SL2.50ch01	89825592	89826908
Jalsin_scf35852g00800.1	SL2.50ch01	89832631	89835794
Jalsin_scf35852g00790.1	SL2.50ch01	89838861	89842146
Jalsin_scf35852g00780.1	SL2.50ch01	89842928	89849095
Jalsin_scf35852g00770.1	SL2.50ch01	89848941	89850983
Jalsin_scf35852g00760.1	SL2.50ch01	89855673	89864054
Jalsin_scf35852g00750.1	SL2.50ch01	89865677	89871959
Jalsin_scf35852g00740.1	SL2.50ch01	89872822	89885727
Jalsin_scf35852g00720.1	SL2.50ch01	89895588	89904973
Jalsin_scf35852g00730.1	SL2.50ch01	89896024	89899919
Jalsin_scf35852g00710.1	SL2.50ch01	89907331	89912474
Jalsin_scf35852g00700.1	SL2.50ch01	89914737	89922290
Jalsin_scf35852g00690.1	SL2.50ch01	89934345	89941367
Jalsin_scf35852g00680.1	SL2.50ch01	89948440	89955714
Jalsin_scf35852g00670.1	SL2.50ch01	89958107	89958713
Jalsin_scf35852g00660.1	SL2.50ch01	89960362	89962125
Jalsin_scf35852g00650.1	SL2.50ch01	89984705	89987032
Jalsin_scf35852g00640.1	SL2.50ch01	89988586	89992668
Jalsin_scf35852g00630.1	SL2.50ch01	89989598	89996353
Jalsin_scf35852g00620.1	SL2.50ch01	90002032	90004090
Jalsin_scf35852g00610.1	SL2.50ch01	90003924	90007594
Jalsin_scf35852g00600.1	SL2.50ch01	90010415	90012907
Jalsin_scf35852g00590.1	SL2.50ch01	90018641	90024477
Jalsin_scf35852g00580.1	SL2.50ch01	90025983	90028712
Jalsin_scf35852g00570.1	SL2.50ch01	90030080	90032816
Jalsin_scf35852g00560.1	SL2.50ch01	90038735	90040274
Jalsin_scf35852g00550.1	SL2.50ch01	90041355	90042245
Jalsin_scf35852g00540.1	SL2.50ch01	90046107	90057974
Jalsin_scf35852g00530.1	SL2.50ch01	90057547	90063641
Jalsin_scf35852g00520.1	SL2.50ch01	90067457	90072625
Jalsin_scf35852g00510.1	SL2.50ch01	90080090	90090092
Jalsin_scf35852g00500.1	SL2.50ch01	90097260	90108143
Jalsin_scf35852g00490.1	SL2.50ch01	90108990	90110308
Jalsin_scf35852g00480.1	SL2.50ch01	90111499	90114948
Jalsin_scf35852g00470.1	SL2.50ch01	90148998	90160132
Jalsin_scf35852g00460.1	SL2.50ch01	90160922	90164918
Jalsin_scf35852g00450.1	SL2.50ch01	90164955	90165954
Jalsin_scf35852g00440.1	SL2.50ch01	90166923	90170678
Jalsin_scf35852g00420.1	SL2.50ch01	90184769	90185271
Jalsin_scf35852g00410.1	SL2.50ch01	90197613	90201703
Jalsin_scf35852g00400.1	SL2.50ch01	90208951	90215787
Jalsin_scf35852g00390.1	SL2.50ch01	90225417	90229196
Jalsin_scf35852g00380.1	SL2.50ch01	90229457	90234285
Jalsin_scf35852g00370.1	SL2.50ch01	90235620	90240646
Jalsin_scf35852g00360.1	SL2.50ch01	90243072	90245602
Jalsin_scf35852g00350.1	SL2.50ch01	90249237	90256513
Jalsin_scf35852g00320.1	SL2.50ch01	90265485	90267056
Jalsin_scf35852g00310.1	SL2.50ch01	90269313	90270064
Jalsin_scf35852g00280.1	SL2.50ch01	90281215	90282974
Jalsin_scf35852g00270.1	SL2.50ch01	90311288	90315125
Jalsin_scf35852g00260.1	SL2.50ch01	90327429	90337856
Jalsin_scf35852g00250.1	SL2.50ch01	90328406	90334092
Jalsin_scf35852g00240.1	SL2.50ch01	90337576	90350247
Jalsin_scf35852g00230.1	SL2.50ch01	90351756	90352209
Jalsin_scf35852g00220.1	SL2.50ch01	90352712	90358592
Jalsin_scf35852g00210.1	SL2.50ch01	90365385	90371040
Jalsin_scf35852g00200.1	SL2.50ch01	90379053	90380444
Jalsin_scf35852g00180.1	SL2.50ch01	90386040	90392567
Jalsin_scf35852g00170.1	SL2.50ch01	90394845	90401026
Jalsin_scf35852g00160.1	SL2.50ch01	90409378	90411359
Jalsin_scf35852g00150.1	SL2.50ch01	90412715	90415431
Jalsin_scf35852g00140.1	SL2.50ch01	90416734	90424004
Jalsin_scf35852g00120.1	SL2.50ch01	90425287	90426782
Jalsin_scf35852g00110.1	SL2.50ch01	90426998	90427291
Jalsin_scf35852g00100.1	SL2.50ch01	90427744	90431487
Jalsin_scf35852g00090.1	SL2.50ch01	90434080	90439260
Jalsin_scf35852g00080.1	SL2.50ch01	90440340	90440692
Jalsin_scf35852g00070.1	SL2.50ch01	90441624	90443481
Jalsin_scf35852g00060.1	SL2.50ch01	90446916	90449987
Jalsin_scf35852g00050.1	SL2.50ch01	90450734	90454692
Jalsin_scf35852g00040.1	SL2.50ch01	90455493	90458486
Jalsin_scf35852g00030.1	SL2.50ch01	90460666	90463222
Jalsin_scf35852g00020.1	SL2.50ch01	90475159	90479151
Jalsin_scf35852g00010.1	SL2.50ch01	90483407	90484159
Jalsin_scf28050g00010.1	SL2.50ch01	90487541	90492814
Jalsin_scf28050g00020.1	SL2.50ch01	90501121	90502337
Jalsin_scf28050g00030.1	SL2.50ch01	90504212	90509028
Jalsin_scf28050g00040.1	SL2.50ch01	90516086	90518744
Jalsin_scf28050g00050.1	SL2.50ch01	90527118	90544678
Jalsin_scf28050g00060.1	SL2.50ch01	90548343	90551730
Jalsin_scf28050g00070.1	SL2.50ch01	90554884	90559352
Jalsin_scf28050g00080.1	SL2.50ch01	90559592	90563120
Jalsin_scf28050g00090.1	SL2.50ch01	90566098	90568933
Jalsin_scf28050g00130.1	SL2.50ch01	90569378	90573562
Jalsin_scf28050g00140.1	SL2.50ch01	90578571	90581513
[truncated: 21,015 more rows]

## Sheet: Table S7
Table S7. Gene functions assigned by using AHRD-Version 3.11
Protein-Accession	Blast-Hit-Accession	AHRD-Quality-Code	Human-Readable-Description	Interpro-ID (Description)	Gene-Ontology-Term
Jalsin_scf26592g00010.1	Solyc11g065190.2.1	--*	Ubiquitin-conjugating enzyme (AHRD V3.3 *** G7K9A0_MEDTR)
Jalsin_scf26592g00020.1	Solyc04g007850.3.1	--*	Protein BCCIP homolog (AHRD V3.3 *** A0A0V0I1F4_SOLCH)
Jalsin_scf26592g00030.1	sp|D5GNC3|SEC11_TUBMM	--*	Signal peptidase complex catalytic subunit SEC11
Jalsin_scf26592g00040.1	tr|U6PHN9|U6PHN9_HAECO	*-*	Endonuclease-reverse transcriptase
Jalsin_scf26592g00050.1	AT5G11730.1	***	Core-2/I-branching beta-1,6-N-acetylglucosaminyltransferase family protein	IPR003406 (Glycosyl transferase, family 14)	GO:0008375,GO:0016020
Jalsin_scf26592g00060.1	tr|A0A1X0RW34|A0A1X0RW34_9FUNG	*-*	Cytochrome P450	IPR001128 (Cytochrome P450)	GO:0005506,GO:0016705,GO:0020037,GO:0055114
Jalsin_scf26592g00070.1	Solyc01g094110.3.1	***	11S globulin seed storage protein 2 (AHRD V3.3 *** A0A0B2RJF9_GLYSO)	IPR006044 (11-S seed storage protein, plant)	GO:0045735
Jalsin_scf26592g00080.1	tr|A0A1X0RW34|A0A1X0RW34_9FUNG	***	Cytochrome P450	IPR001128 (Cytochrome P450)	GO:0005506,GO:0016705,GO:0020037,GO:0055114
Jalsin_scf26592g00090.1	sp|Q54S79|WDR3_DICDI	--*	WD repeat-containing protein 3 homolog	IPR000409 (BEACH domain), IPR011989 (Armadillo-like helical), IPR011993 (PH domain-like), IPR013320 (Concanavalin A-like lectin/glucanase domain), IPR015943 (WD40/YVTN repeat-like-containing domain), IPR031570 (Domain of unknown function DUF4704)	GO:0005515
Jalsin_scf26592g00100.1	Solyc01g087740.1.1	--*	Subtilisin-like protease (AHRD V3.3 *** O82777_SOLLC)
Jalsin_scf26592g00110.1	Solyc01g094040.3.1	***	Blue copper protein (AHRD V3.3 *** A0A199UNZ4_ANACO)	IPR008972 (Cupredoxin)
Jalsin_scf26592g00120.1	AT3G61050.2	***	Calcium-dependent lipid-binding (CaLB domain) family protein	IPR000008 (C2 domain), IPR031069 (Calcium-dependent lipid-binding transcriptional regulator, plant), IPR031468 (Synaptotagmin-like mitochondrial-lipid-binding domain)	GO:0006355,GO:0006950,GO:0008289
Jalsin_scf26592g00130.1	AT1G51870.1	*-*	protein kinase family protein	IPR011009 (Protein kinase-like domain)
Jalsin_scf26592g00140.1	tr|M0C6X3|M0C6X3_9EURY	*-*	Alpha/beta hydrolase	IPR029058 (Alpha/Beta hydrolase fold)
Jalsin_scf26592g00150.1	tr|A0A167VY62|A0A167VY62_PENCH	*-*	Poly(A) RNA polymerase	IPR002058 (PAP/25A-associated), IPR002934 (Polymerase, nucleotidyl transferase domain)	GO:0016779
Jalsin_scf26592g00160.1	tr|Q4D714|Q4D714_TRYCC	*-*	High mobility group protein, putative	IPR009071 (High mobility group box domain), IPR015300 (DNA-binding pseudobarrel domain)
Jalsin_scf26592g00170.1	tr|I6UZH5|I6UZH5_9EURY	***	Glyoxylate reductase	IPR006139 (D-isomer specific 2-hydroxyacid dehydrogenase, catalytic domain), IPR016040 (NAD(P)-binding domain)	GO:0016616,GO:0051287,GO:0008152,GO:0055114
Jalsin_scf26592g00180.1	tr|I3XSY5|I3XSY5_DESAM	*-*	Glyoxylate reductase	IPR006139 (D-isomer specific 2-hydroxyacid dehydrogenase, catalytic domain), IPR016040 (NAD(P)-binding domain)	GO:0016616,GO:0051287,GO:0008152,GO:0055114
Jalsin_scf26592g00190.1	AT4G25420.1	***	2-oxoglutarate (2OG) and Fe(II)-dependent oxygenase superfamily protein	IPR005123 (Oxoglutarate/iron-dependent dioxygenase), IPR026992 (Non-haem dioxygenase N-terminal domain), IPR027443 (Isopenicillin N synthase-like)	GO:0016491,GO:0055114
Jalsin_scf26592g00200.1	Solyc10g017600.3.1	***	Hexosyltransferase (AHRD V3.3 *** M1AND6_SOLTU)	IPR002495 (Glycosyl transferase, family 8), IPR029044 (Nucleotide-diphospho-sugar transferases)	GO:0016757
Jalsin_scf26592g00210.1	tr|H6BQM7|H6BQM7_EXODN	*-*	MADS-box transcription factor	IPR002100 (Transcription factor, MADS-box), IPR002487 (Transcription factor, K-box)	GO:0003677,GO:0046983,GO:0003700,GO:0006355,GO:0005634
Jalsin_scf26592g00220.1	sp|Q40704|MADS3_ORYSJ	*-*	MADS-box transcription factor 3	IPR002487 (Transcription factor, K-box)	GO:0003700,GO:0006355,GO:0005634
Jalsin_scf26592g00230.1	tr|Q6S5H1|Q6S5H1_NEMVE	*-*	MADS-box transcription factor	IPR002100 (Transcription factor, MADS-box), IPR002487 (Transcription factor, K-box)	GO:0003677,GO:0046983,GO:0003700,GO:0006355,GO:0005634
Jalsin_scf26592g00240.1	Solyc01g008950.3.1	--*	Calmodulin 1	IPR002123 (Phospholipid/glycerol acyltransferase), IPR011992 (EF-hand domain pair)	GO:0016746,GO:0008152
Jalsin_scf26592g00250.1	sp|Q9SL79|CAF1P_ARATH	***	CRS2-associated factor 1, chloroplastic	IPR001890 (RNA-binding, CRM domain)	GO:0003723
Jalsin_scf26592g00260.1	Solyc08g079900.3.1	*-*	subtilisin-like protease	IPR000209 (Peptidase S8/S53 domain), IPR010259 (Peptidase S8 propeptide/proteinase inhibitor I9)	GO:0004252,GO:0006508
Jalsin_scf26592g00270.1	Solyc08g066800.3.1	*-*	phospholipase D	IPR000008 (C2 domain), IPR015679 (Phospholipase D family), IPR024632 (Phospholipase D, C-terminal), IPR025202 (Phospholipase D-like domain)
Jalsin_scf26592g00280.1	AT5G51910.2	*-*	TCP family transcription factor	IPR005333 (Transcription factor, TCP)
Jalsin_scf26592g00290.1	tr|A0A197KA76|A0A197KA76_9FUNG	***	Peroxisomal membrane protein pex16	IPR013919 (Peroxisome membrane protein, Pex16)
Jalsin_scf26592g00300.1	AT3G61113.1	***	Ubiquitin related modifier 1	IPR012675 (Beta-grasp domain), IPR015221 (Ubiquitin-related modifier 1)	GO:0034227,GO:0005737
Jalsin_scf26592g00310.1	tr|A0A0C2XPJ2|A0A0C2XPJ2_AMAMU	***	ATPase GET3	IPR016300 (Arsenical pump ATPase, ArsA/GET3), IPR027417 (P-loop containing nucleoside triphosphate hydrolase)	GO:0005524,GO:0016887
Jalsin_scf26592g00320.1	tr|A0A1E4SF75|A0A1E4SF75_9ASCO	*-*	SPX-domain-containing protein	IPR004331 (SPX domain), IPR011701 (Major facilitator superfamily), IPR020846 (Major facilitator superfamily domain)	GO:0055085,GO:0016021
Jalsin_scf26592g00330.1	tr|C4R8M4|C4R8M4_KOMPG	*-*	SET-domain lysine-N-methyltransferase	IPR001214 (SET domain), IPR015353 (Rubisco LSMT, substrate-binding domain)	GO:0005515
Jalsin_scf26592g00340.1	tr|A0A0L0DW47|A0A0L0DW47_THETB	***	Vacuolar iron transporter	IPR008217 (Ccc1 family)
Jalsin_scf26592g00350.1	AT4G23010.1	***	UDP-galactose transporter 2	IPR013657 (UAA transporter)	GO:0055085
Jalsin_scf26592g00360.1	Solyc01g091830.3.1	***	DUF4378 domain protein (AHRD V3.3 *** AT4G00770.1)
Jalsin_scf26592g00370.1	tr|A0A132A620|A0A132A620_SARSC	*-*	Flap endonuclease 1	IPR006084 (XPG/Rad2 endonuclease), IPR029060 (PIN domain-like)	GO:0004518,GO:0006281
Jalsin_scf26592g00380.1	Solyc04g008050.3.1	*-*	Two-component response regulator (AHRD V3.3 *** W9QMB4_9ROSA)	IPR009057 (Homeobox domain-like), IPR011006 (CheY-like superfamily)	GO:0003677
Jalsin_scf26592g00390.1	tr|A0A1W9MG59|A0A1W9MG59_9EURY	***	Ribosomal RNA small subunit methyltransferase A	IPR001737 (Ribosomal RNA adenine methyltransferase KsgA/Erm), IPR023165 (rRNA adenine dimethylase-like), IPR029063 (S-adenosyl-L-methionine-dependent methyltransferase)
Jalsin_scf26592g00400.1	AT4G03050.1	--*	2-oxoglutarate (2OG) and Fe(II)-dependent oxygenase superfamily protein
Jalsin_scf26592g00410.1	tr|A0A1W0X3H9|A0A1W0X3H9_HYPDU	***	Fructosamine-3-kinase	IPR011009 (Protein kinase-like domain), IPR016477 (Fructosamine/Ketosamine-3-kinase)
Jalsin_scf26592g00420.1	sp|Q55FW5|CUPA_DICDI	--*	Calcium up-regulated protein A
Jalsin_scf26592g00430.1	AT1G04360.1	*-*	RING/U-box superfamily protein	IPR013083 (Zinc finger, RING/FYVE/PHD-type)
Jalsin_scf26592g00440.1	tr|A0A0T6B432|A0A0T6B432_9SCAR	*-*	RNA binding protein	IPR000504 (RNA recognition motif domain), IPR029537 (Arginine/serine-rich-splicing factor RSP31/31A/40/41)	GO:0003676,GO:0000398,GO:0005681
Jalsin_scf26592g00450.1	sp|Q66JY2|IN80D_MOUSE	--*	INO80 complex subunit D
Jalsin_scf26592g00460.1	Solyc01g091740.3.1	*-*	U-box domain-containing protein 3 (AHRD V3.3 *** A0A0B2R036_GLYSO)	IPR016024 (Armadillo-type fold)	GO:0005488
Jalsin_scf26592g00470.1	tr|A0A1X0RW34|A0A1X0RW34_9FUNG	***	Cytochrome P450	IPR001128 (Cytochrome P450)	GO:0005506,GO:0016705,GO:0020037,GO:0055114
Jalsin_scf26592g00480.1	sp|Q54H86|PEX11_DICDI	***	Peroxisomal membrane protein 11 homolog	IPR008733 (Peroxisomal biogenesis factor 11)	GO:0016559,GO:0005779
Jalsin_scf26592g00490.1	Solyc01g091710.3.1	*-*	F-box protein (AHRD V3.3 *** A0A0B2RBZ5_GLYSO)	IPR001810 (F-box domain)	GO:0005515
Jalsin_scf26592g00500.1	Solyc09g047860.1.1	*-*	HAT transposon superfamily (AHRD V3.3 *-* A0A061G5I4_THECC)
Jalsin_scf26592g00510.1	Solyc04g050990.3.1	***	F-box protein PP2 (AHRD V3.3 *** A0A059PC27_CICAR)	IPR001810 (F-box domain), IPR025886 (Phloem protein 2-like)	GO:0005515
Jalsin_scf26592g00520.1	AT4G00750.1	***	S-adenosyl-L-methionine-dependent methyltransferases superfamily protein	IPR004159 (Putative S-adenosyl-L-methionine-dependent methyltransferase), IPR029063 (S-adenosyl-L-methionine-dependent methyltransferase)	GO:0008168
Jalsin_scf26592g00530.1	tr|A0A1N7CIE6|A0A1N7CIE6_9EURY	***	Cytochrome P450	IPR001128 (Cytochrome P450)	GO:0005506,GO:0016705,GO:0020037,GO:0055114
Jalsin_scf26592g00540.1	tr|A0A1N7E544|A0A1N7E544_9EURY	***	Cytochrome P450	IPR001128 (Cytochrome P450)	GO:0005506,GO:0016705,GO:0020037,GO:0055114
Jalsin_scf26592g00550.1	tr|C9SW97|C9SW97_VERA1	***	NAD-dependent epimerase/dehydratase	IPR016040 (NAD(P)-binding domain)
Jalsin_scf26592g00560.1	tr|B7Q9M5|B7Q9M5_IXOSC	--*	Sulfotransferase, putative	IPR027417 (P-loop containing nucleoside triphosphate hydrolase)
Jalsin_scf26592g00570.1	tr|B7PAE3|B7PAE3_IXOSC	--*	Sulfotransferase, putative	IPR027417 (P-loop containing nucleoside triphosphate hydrolase)
Jalsin_scf26592g00580.1	tr|A0A1N7E544|A0A1N7E544_9EURY	***	Cytochrome P450	IPR001128 (Cytochrome P450)	GO:0005506,GO:0016705,GO:0020037,GO:0055114
Jalsin_scf26592g00590.1	tr|B7QJU7|B7QJU7_IXOSC	*-*	Sulfotransferase, putative	IPR027417 (P-loop containing nucleoside triphosphate hydrolase)
Jalsin_scf26592g00600.1	tr|V4HEX5|V4HEX5_9EURY	***	Cytochrome P450	IPR001128 (Cytochrome P450)	GO:0005506,GO:0016705,GO:0020037,GO:0055114
Jalsin_scf26592g00610.1	tr|A0A074W560|A0A074W560_9PEZI	***	NAD(P)-binding protein	IPR002347 (Short-chain dehydrogenase/reductase SDR)
Jalsin_scf26592g00620.1	tr|Q4DX81|Q4DX81_TRYCC	***	Cytochrome p450-like protein, putative	IPR001128 (Cytochrome P450)	GO:0005506,GO:0016705,GO:0020037,GO:0055114
Jalsin_scf26592g00630.1	tr|D3BIF2|D3BIF2_POLPP	***	COP9 signalosome complex subunit 1	IPR000717 (Proteasome component (PCI) domain), IPR011990 (Tetratricopeptide-like helical domain), IPR019585 (26S proteasome regulatory subunit Rpn7/COP9 signalosome complex subunit 1)	GO:0005515,GO:0005515
Jalsin_scf26592g00640.1	AT4G00740.1	***	S-adenosyl-L-methionine-dependent methyltransferases superfamily protein	IPR004159 (Putative S-adenosyl-L-methionine-dependent methyltransferase), IPR029063 (S-adenosyl-L-methionine-dependent methyltransferase)	GO:0008168
Jalsin_scf26592g00650.1	sp|Q9M2E8|HDG1_ARATH	***	Homeobox-leucine zipper protein HDG1	IPR023393 (START-like domain)
Jalsin_scf26592g00660.1	tr|T1PBS0|T1PBS0_MUSDO	*-*	Protein kinase	IPR011009 (Protein kinase-like domain)
Jalsin_scf26592g00670.1	tr|J4CDI2|J4CDI2_THEOR	*-*	Pentatricopeptide repeat containing protein	IPR002885 (Pentatricopeptide repeat), IPR011990 (Tetratricopeptide-like helical domain), IPR032867 (DYW domain)	GO:0005515,GO:0008270
Jalsin_scf26592g00680.1	AT3G61180.1	***	RING/U-box superfamily protein	IPR013083 (Zinc finger, RING/FYVE/PHD-type)
Jalsin_scf26592g00690.1	Solyc01g067000.3.1	--*	Calcium-dependent lipid-binding (CaLB domain) family protein (AHRD V3.3 *** AT3G16510.1)	IPR000008 (C2 domain)
Jalsin_scf26592g00700.1	tr|I3D123|I3D123_9ARCH	***	Signal recognition particle receptor FtsY	IPR004390 (Signal-recognition particle receptor FtsY), IPR027417 (P-loop containing nucleoside triphosphate hydrolase)	GO:0006614
Jalsin_scf26592g00710.1	tr|C5FIY8|C5FIY8_ARTOC	--*	Thioesterase family protein	IPR029069 (HotDog domain)
Jalsin_scf26592g00720.1	Solyc05g007170.3.1	*-*	Disease resistance protein, putative (AHRD V3.3 *** Q6L432_SOLDE)	IPR002182 (NB-ARC), IPR011991 (Winged helix-turn-helix DNA-binding domain), IPR021929 (Late blight resistance protein R1), IPR027417 (P-loop containing nucleoside triphosphate hydrolase), IPR032675 (Leucine-rich repeat domain, L domain-like)	GO:0043531
Jalsin_scf26592g00730.1	AT2G36400.1	*-*	growth-regulating factor 3	IPR014977 (WRC domain), IPR014978 (Glutamine-Leucine-Glutamine, QLQ), IPR031137 (Growth-regulating factor)	GO:0005524,GO:0006355,GO:0005634,GO:0006351,GO:0032502,GO:0005634
Jalsin_scf26592g00740.1	AT3G46550.1	***	Fasciclin-like arabinogalactan family protein	IPR000782 (FAS1 domain), IPR033254 (Fasciclin-like arabinogalactan protein)
Jalsin_scf26592g00750.1	sp|Q1R972|FADJ_ECOUT	--*	Fatty acid oxidation complex subunit alpha	IPR001753 (Crotonase superfamily), IPR029045 (ClpP/crotonase-like domain)	GO:0003824,GO:0008152
Jalsin_scf26592g00760.1	tr|A0A0L1HJB2|A0A0L1HJB2_9PLEO	***	Ankyrin repeat and zinc finger domain-containing protein	IPR013087 (Zinc finger C2H2-type), IPR020683 (Ankyrin repeat-containing domain)	GO:0003676
Jalsin_scf26592g00770.1	Solyc01g091500.3.1	*-*	Smad/FHA domain protein (AHRD V3.3 *** G7L0A8_MEDTR)	IPR000580 (TSC-22 / Dip / Bun)	GO:0003700,GO:0006355
Jalsin_scf26592g00780.1	tr|A0A1W4XI75|A0A1W4XI75_AGRPL	***	elongation factor 1-beta'	IPR010987 (Glutathione S-transferase, C-terminal-like), IPR014717 (Translation elongation factor EF1B/ribosomal protein S6)
Jalsin_scf26592g00790.1	AT5G16486.1	*-*	RNA-directed DNA polymerase (reverse transcriptase)-related family protein	IPR026960 (Reverse transcriptase zinc-binding domain)
Jalsin_scf26592g00800.1	Solyc12g088170.2.1	***	HXXXD-type acyl-transferase family protein, putative (AHRD V3.3 *** A0A061E8Z9_THECC)	IPR003480 (Transferase)	GO:0016747
Jalsin_scf26592g00810.1	Solyc01g091500.3.1	***	Smad/FHA domain protein (AHRD V3.3 *** G7L0A8_MEDTR)	IPR000580 (TSC-22 / Dip / Bun), IPR008984 (SMAD/FHA domain)	GO:0003700,GO:0006355,GO:0005515
Jalsin_scf26592g00820.1	Solyc08g066500.3.1	--*	Homeobox leucine-zipper protein (AHRD V3.3 *** Q8H964_ZINVI)
Jalsin_scf26592g00830.1	tr|A0A1R2CRR2|A0A1R2CRR2_9CILI	*-*	Kinesin-like protein	IPR001752 (Kinesin motor domain), IPR016024 (Armadillo-type fold), IPR027417 (P-loop containing nucleoside triphosphate hydrolase), IPR033291 (Armadillo repeat-containing kinesin-like protein 1/2)	GO:0003777,GO:0005524,GO:0008017,GO:0007018,GO:0005488,GO:0008017,GO:0032886,GO:0048364
Jalsin_scf26592g00840.1	tr|A0A1G4BFQ3|A0A1G4BFQ3_9PEZI	***	Calmodulin	IPR011992 (EF-hand domain pair)
Jalsin_scf26592g00850.1	AT3G60860.1	***	SEC7-like guanine nucleotide exchange family protein	IPR000904 (Sec7 domain), IPR016024 (Armadillo-type fold), IPR023394 (Sec7 domain, alpha orthogonal bundle), IPR032629 (Mon2, dimerisation and cyclophilin-binding domain), IPR032691 (Guanine nucleotide exchange factor, N-terminal), IPR032817 (Mon2, C-terminal)	GO:0005086,GO:0032012,GO:0005488
Jalsin_scf26592g00860.1	tr|A0A1X1BML1|A0A1X1BML1_9APIC	*-*	Pentatricopeptide repeat-containing protein	IPR002885 (Pentatricopeptide repeat), IPR033443 (Pentacotripeptide-repeat region of PRORP)
Jalsin_scf26592g00870.1	Solyc01g091420.2.1	***	LOB domain-containing protein, putative (AHRD V3.3 *** B9RDE1_RICCO)
Jalsin_scf26592g00880.1	AT2G45610.1	***	alpha/beta-Hydrolases superfamily protein	IPR029058 (Alpha/Beta hydrolase fold)
Jalsin_scf26592g00890.1	Solyc01g091400.3.1	--*	LOB domain-containing protein, putative (AHRD V3.3 *** B9RDE0_RICCO)
Jalsin_scf26592g00900.1	Solyc07g008390.2.1	--*	Kinase, putative (AHRD V3.3 *-* B9SRU2_RICCO)
Jalsin_scf26592g00910.1	tr|E3Q208|E3Q208_COLGM	*-*	Microtubule associated protein	IPR007145 (Microtubule-associated protein, MAP65/Ase1/PRC1)	GO:0008017,GO:0000226,GO:0000910
Jalsin_scf26592g00920.1	AT4G22770.1	***	AT hook motif DNA-binding family protein	IPR005175 (PPC domain)
Jalsin_scf26592g00930.1	tr|A0A161VDK6|A0A161VDK6_9PEZI	***	ER-derived vesicles protein Erv14 (Cornichon protein)	IPR003377 (Cornichon)	GO:0006810,GO:0016021
Jalsin_scf26592g00940.1	Solyc01g091360.3.1	***	DUF1499 family protein (AHRD V3.3 *** AT3G60810.1)	IPR010865 (Protein of unknown function DUF1499)
Jalsin_scf26592g00950.1	tr|R7UQ52|R7UQ52_CAPTE	***	ATP-dependent DNA helicase II subunit 2	IPR002035 (von Willebrand factor, type A), IPR005161 (Ku70/Ku80, N-terminal alpha/beta), IPR014893 (Ku, C-terminal), IPR016194 (SPOC-like, C-terminal domain), IPR024193 (Ku80)	GO:0016817,GO:0003677,GO:0003684,GO:0042162,GO:0000723,GO:0006303,GO:0006310,GO:0005634,GO:0043564
Jalsin_scf26592g00960.1	tr|Q17FV1|Q17FV1_AEDAE	*-*	Peptidylprolyl isomerase	IPR001179 (FKBP-type peptidyl-prolyl cis-trans isomerase domain), IPR023566 (Peptidyl-prolyl cis-trans isomerase, FKBP-type)
Jalsin_scf26592g00970.1	tr|T1PEQ1|T1PEQ1_MUSDO	***	Glutathione S-transferase	IPR005955 (Glutathione S-transferases, class Zeta), IPR010987 (Glutathione S-transferase, C-terminal-like), IPR012336 (Thioredoxin-like fold)	GO:0003824,GO:0009072,GO:0005737
Jalsin_scf26592g00980.1	tr|D2UYP0|D2UYP0_NAEGR	***	C-4 sterol methyl oxidase	IPR006694 (Fatty acid hydroxylase)	GO:0005506,GO:0016491,GO:0008610,GO:0055114
Jalsin_scf26592g00990.1	AT4G00090.1	***	Transducin/WD40 repeat-like superfamily protein	IPR015943 (WD40/YVTN repeat-like-containing domain)	GO:0005515
Jalsin_scf26592g01000.1	tr|A0A1X2GWC2|A0A1X2GWC2_9FUNG	***	Sec1-like protein	IPR001619 (Sec1-like protein)	GO:0006904,GO:0016192
Jalsin_scf26592g01010.1	tr|S8FC51|S8FC51_FOMPI	*-*	NAD-binding protein	IPR016040 (NAD(P)-binding domain)
Jalsin_scf26592g01020.1	tr|A0A1I8M6U9|A0A1I8M6U9_MUSDO	***	Palmitoyltransferase	IPR001594 (Palmitoyltransferase, DHHC domain)
Jalsin_scf26592g01030.1	Solyc01g091260.3.1	***	Myeloid leukemia factor 1 (AHRD V3.3 *** A0A0B0Q1A9_GOSAR)	IPR019376 (Myeloid leukemia factor)
Jalsin_scf26592g01040.1	Solyc01g091250.3.1	***	DUF1442 family protein (AHRD V3.3 *** G7J167_MEDTR)	IPR009902 (Protein of unknown function DUF1442)
Jalsin_scf26592g01050.1	Solyc10g018200.2.1	***	DUF1442 family protein (AHRD V3.3 *** G7KG71_MEDTR)	IPR009902 (Protein of unknown function DUF1442)
Jalsin_scf26592g01060.1	AT5G67280.1	***	receptor-like kinase	IPR001611 (Leucine-rich repeat), IPR011009 (Protein kinase-like domain), IPR013210 (Leucine-rich repeat-containing N-terminal, plant-type), IPR032675 (Leucine-rich repeat domain, L domain-like)	GO:0005515
Jalsin_scf26592g01070.1	tr|A0A0A1NBU1|A0A0A1NBU1_9FUNG	***	40S ribosomal protein S13	IPR000589 (Ribosomal protein S15), IPR012606 (Ribosomal protein S13/S15, N-terminal)	GO:0003735,GO:0006412,GO:0005622,GO:0005840,GO:0003735,GO:0006412,GO:0005840
Jalsin_scf26592g01080.1	tr|M2RC97|M2RC97_ENTHI	***	tRNA 2'phosphotransferase, putative	IPR002745 (Phosphotransferase KptA/Tpt1)	GO:0016772,GO:0006388
Jalsin_scf26592g01090.1	tr|A0A0P8AFF9|A0A0P8AFF9_9EURY	***	UDP-glucose 4-epimerase	IPR008089 (Nucleotide sugar epimerase)	GO:0016857,GO:0005975
Jalsin_scf26592g01100.1	tr|U6NLV5|U6NLV5_HAECO	*-*	Endonuclease-reverse transcriptase
Jalsin_scf26592g01110.1	tr|A0A0A2VYF6|A0A0A2VYF6_BEABA	***	3-phosphoshikimate 1-carboxyvinyltransferase	IPR006264 (3-phosphoshikimate 1-carboxyvinyltransferase), IPR013792 (RNA 3'-terminal phosphate cyclase/enolpyruvate transferase, alpha/beta), IPR023193 (3-phosphoshikimate 1-carboxyvinyltransferase, conserved site)	GO:0003866,GO:0009073,GO:0003824
Jalsin_scf26592g01120.1	Solyc12g007220.2.1	***	Major facilitator superfamily protein (AHRD V3.3 *** AT1G52190.1)	IPR000109 (Proton-dependent oligopeptide transporter family), IPR020846 (Major facilitator superfamily domain)	GO:0005215,GO:0006810,GO:0016020
Jalsin_scf26592g01130.1	tr|A0A1F9YRX3|A0A1F9YRX3_9EURY	***	Agmatinase	IPR006035 (Ureohydrolase)	GO:0046872
Jalsin_scf26592g01140.1	AT1G02020.1	***	nitroreductase family protein	IPR000415 (Nitroreductase-like)	GO:0016491
Jalsin_scf26592g01150.1	AT2G45260.1	***	Plant protein of unknown function (DUF641)	IPR006943 (Domain of unknown function DUF641, plant)
Jalsin_scf26592g01160.1	tr|A0A1W4WQ67|A0A1W4WQ67_AGRPL	***	tubulin-specific chaperone D	IPR016024 (Armadillo-type fold), IPR022577 (Tubulin-specific chaperone D, C-terminal), IPR033162 (Tubulin-folding cofactor D)	GO:0005488,GO:0005096,GO:0048487,GO:0007021,GO:0007023
Jalsin_scf26592g01170.1	tr|A0A0G4GYB1|A0A0G4GYB1_VITBC	***	Methionine aminopeptidase	IPR000994 (Peptidase M24), IPR001714 (Peptidase M24, methionine aminopeptidase)
Jalsin_scf26592g01180.1	sp|Q9CAL2|CRK3_ARATH	*-*	Cysteine-rich receptor-like protein kinase 3	IPR002902 (Gnk2-homologous domain)
Jalsin_scf26592g01190.1	AT3G60690.1	***	SAUR-like auxin-responsive protein family	IPR003676 (Small auxin-up RNA)	GO:0009733
Jalsin_scf26592g01200.1	tr|B3S558|B3S558_TRIAD	***	Golgi SNAP receptor complex member 1	IPR023601 (Golgi SNAP receptor complex, subunit 1)	GO:0006888,GO:0000139,GO:0005801,GO:0016021
Jalsin_scf26592g01210.1	Solyc05g005240.2.1	*-*	YABBY gene	IPR006780 (YABBY protein)	GO:0007275
Jalsin_scf26592g01220.1	Solyc01g091000.3.1	***	PLATZ transcription factor family protein (AHRD V3.3 *** A0A061DW44_THECC)	IPR006734 (Protein of unknown function DUF597)
Jalsin_scf26592g01230.1	Solyc01g090990.3.1	***	vesicle-associated membrane protein	IPR013783 (Immunoglobulin-like fold), IPR016763 (Vesicle-associated membrane-protein-associated protein)	GO:0005789
Jalsin_scf26592g01240.1	sp|P01896|HA1Z_MOUSE	--*	H-2 class I histocompatibility antigen, alpha chain
Jalsin_scf26592g01250.1	Solyc06g034320.1.1	***	transmembrane protein (AHRD V3.3 *** AT4G25225.2)	IPR027854 (Protein of unknown function DUF4535)
Jalsin_scf26592g01260.1	Solyc01g090980.1.1	***	LOW QUALITY:cyclic nucleotide-gated channel 6 (AHRD V3.3 --* AT2G23980.9)	IPR027854 (Protein of unknown function DUF4535)
Jalsin_scf26592g01270.1	AT4G00165.2	***	Bifunctional inhibitor/lipid-transfer protein/seed storage 2S albumin superfamily protein	IPR016140 (Bifunctional inhibitor/plant lipid transfer protein/seed storage helical domain)
Jalsin_scf26592g01280.1	Solyc01g090960.2.1	***	hydroxysteroid dehydrogenase 1 (AHRD V3.3 --* AT5G50700.1)
Jalsin_scf26592g01290.1	Solyc01g090950.3.1	***	Transcription factor GRAS (AHRD V3.3 *** A0A103XI66_CYNCS)	IPR005202 (Transcription factor GRAS)
Jalsin_scf26592g01300.1	tr|A0A0G4G1U8|A0A0G4G1U8_9ALVE	***	Phosphatidate cytidylyltransferase
Jalsin_scf26592g01310.1	AT1G73440.1	***	calmodulin-related	IPR011992 (EF-hand domain pair)
Jalsin_scf26592g01320.1	Solyc01g090990.3.1	***	vesicle-associated membrane protein	IPR013783 (Immunoglobulin-like fold), IPR016763 (Vesicle-associated membrane-protein-associated protein)	GO:0005789
Jalsin_scf26592g01330.1	Solyc01g090900.3.1	***	Cytochrome P450 (AHRD V3.3 *** A0A0B0N0U7_GOSAR)
Jalsin_scf26592g01340.1	tr|A0A165TR08|A0A165TR08_9HOMO	--*	SPX-domain-containing protein	IPR004331 (SPX domain), IPR031142 (SPX domain-containing protein)	GO:0016036
Jalsin_scf26592g01350.1	Solyc01g090880.3.1	***	Holliday junction resolvase-like protein (AHRD V3.3 *** A0A072UJ99_MEDTR)	IPR005227 (Putative pre-16S rRNA nuclease), IPR012337 (Ribonuclease H-like domain)	GO:0006364
Jalsin_scf26592g01360.1	AT2G36026.1	--*	Ovate family protein	IPR006458 (Ovate protein family, C-terminal)
Jalsin_scf26592g01370.1	tr|J9G966|J9G966_9SPIT	*-*	Poly(A) RNA polymerase putative	IPR002934 (Polymerase, nucleotidyl transferase domain)	GO:0016779
Jalsin_scf26592g01380.1	Solyc08g069180.3.1	--*	Kinase (AHRD V3.3 *** D7LHK4_ARALL)
Jalsin_scf26592g01390.1	Solyc03g115600.3.1	--*	Zinc finger protein (AHRD V3.3 *-* A0A0B0MNI3_GOSAR)	IPR013087 (Zinc finger C2H2-type)	GO:0003676
Jalsin_scf26592g01400.1	Solyc06g062670.3.1	--*	zinc finger family protein	IPR013087 (Zinc finger C2H2-type)	GO:0003676
Jalsin_scf26592g01410.1	AT5G43170.1	--*	zinc-finger protein 3	IPR013087 (Zinc finger C2H2-type)	GO:0003676
Jalsin_scf26592g01420.1	AT1G65680.1	*--	expansin B2	IPR009009 (RlpA-like protein, double-psi beta-barrel domain)
Jalsin_scf26592g01430.1	Solyc06g071850.3.1	--*	Tetratricopeptide repeat-containing family protein (AHRD V3.3 *** B9I3K1_POPTR)	IPR001708 (Membrane insertase OXA1/ALB3/YidC), IPR011990 (Tetratricopeptide-like helical domain)	GO:0051205,GO:0016021,GO:0005515
Jalsin_scf26592g01440.1	AT3G31950.1	--*	BEST Arabidopsis thaliana protein match is: nucleic acid binding;zinc ion binding .
Jalsin_scf26592g01450.1	tr|W0T7X7|W0T7X7_KLUMA	--*	Mitochondrial inner membrane protein OXA1	IPR001708 (Membrane insertase OXA1/ALB3/YidC)	GO:0051205,GO:0016021
Jalsin_scf26592g01460.1	tr|D3B1K6|D3B1K6_POLPP	***	Expansin-like protein	IPR007118 (Expansin/Lol pI)	GO:0005576
Jalsin_scf26592g01470.1	tr|A0A151XJP9|A0A151XJP9_9HYME	***	Zinc finger MYM-type protein 1	IPR012337 (Ribonuclease H-like domain), IPR025398 (Domain of unknown function DUF4371)
Jalsin_scf26592g01480.1	Solyc04g074140.3.1	--*	transmembrane protein (AHRD V3.3 *-* AT1G34630.2)	IPR025836 (Zinc knuckle CX2CX4HX4C)
Jalsin_scf26592g01490.1	Solyc01g017760.1.1	*-*	LOW QUALITY:DUF4283 domain protein (AHRD V3.3 --* A0A072TVC2_MEDTR)
Jalsin_scf26592g01500.1	sp|C5BTQ4|METK_TERTT	--*	S-adenosylmethionine synthase
Jalsin_scf26592g01510.1	tr|A0A0L0DKV9|A0A0L0DKV9_THETB	***	DNA polymerase alpha subunit B	IPR016722 (DNA polymerase alpha, subunit B)
Jalsin_scf26592g01520.1	Solyc02g068010.3.1	*-*	TRAM, LAG1 and CLN8 (TLC) lipid-sensing domain containing protein (AHRD V3.3 *** A0A0K9PUQ1_ZOSMR)	IPR006634 (TRAM/LAG1/CLN8 homology domain)	GO:0016021
Jalsin_scf26592g01530.1	tr|A0A1X0RUG5|A0A1X0RUG5_9FUNG	***	3-oxoacyl-reductase	IPR002347 (Short-chain dehydrogenase/reductase SDR)
Jalsin_scf26592g01540.1	Solyc05g014640.3.1	***	RUN and FYVE domain-containing protein 2 (AHRD V3.3 *** A0A0B0N071_GOSAR)
Jalsin_scf26592g01550.1	Solyc03g119560.1.1	***	LOW QUALITY:B3 domain-containing protein family (AHRD V3.3 *** A0A151U255_CAJCA)	IPR005508 (B3 domain-containing protein), IPR015300 (DNA-binding pseudobarrel domain)
Jalsin_scf26592g01560.1	tr|B7PGD1|B7PGD1_IXOSC	*-*	ATP-dependent RNA helicase, putative	IPR004589 (DNA helicase, ATP-dependent, RecQ type), IPR027417 (P-loop containing nucleoside triphosphate hydrolase)	GO:0008026,GO:0006310
Jalsin_scf26592g01570.1	AT1G67600.1	***	Acid phosphatase/vanadium-dependent haloperoxidase-related protein	IPR000326 (Phosphatidic acid phosphatase type 2/haloperoxidase), IPR003832 (Acid phosphatase/vanadium-dependent haloperoxidase-related)
Jalsin_scf26593g00010.1	Solyc09g089670.3.1	***	HR-like lesion-inducing protein-like protein (AHRD V3.3 *** AT4G14420.1)	IPR008637 (HR-like lesion-inducer)
Jalsin_scf26593g00020.1	Solyc09g089730.3.1	*-*	2-oxoglutarate (2OG) and Fe(II)-dependent oxygenase superfamily protein (AHRD V3.3 *** AT1G06620.1)
Jalsin_scf26593g00030.1	Solyc09g089790.3.1	*-*	2-oxoglutarate (2OG) and Fe(II)-dependent oxygenase superfamily protein (AHRD V3.3 *** AT1G06620.1)	IPR027443 (Isopenicillin N synthase-like)
Jalsin_scf26593g00040.1	sp|D8QNI1|CSPLH_SELML	**-	CASP-like protein 5A1	IPR006702 (Domain of unknown function DUF588)
Jalsin_scf26593g00050.1	Solyc03g005890.1.1	*-*	LOW QUALITY:senescence regulator (Protein of unknown function, DUF584) (AHRD V3.3 *** AT2G34340.1)	IPR007608 (Senescence regulator S40)
Jalsin_scf26593g00060.1	Solyc09g089860.3.1	***	WAT1-related protein (AHRD V3.3 *** K4CW12_SOLLC)	IPR000620 (EamA domain), IPR030184 (WAT1-related protein)	GO:0016020,GO:0016021,GO:0022857,GO:0016021
Jalsin_scf26593g00070.1	AT4G14410.2	***	basic helix-loop-helix (bHLH) DNA-binding superfamily protein	IPR011598 (Myc-type, basic helix-loop-helix (bHLH) domain)	GO:0046983
Jalsin_scf26593g00080.1	tr|A0A0L0DAK7|A0A0L0DAK7_THETB	***	Electron transfer flavoprotein beta subunit	IPR012255 (Electron transfer flavoprotein, beta subunit)	GO:0009055
Jalsin_scf26593g00090.1	AT1G04360.1	***	RING/U-box superfamily protein	IPR013083 (Zinc finger, RING/FYVE/PHD-type)
Jalsin_scf26593g00100.1	Solyc03g005520.1.1	--*	Ethylene-responsive transcription factor (AHRD V3.3 *** F2Y9E9_COFAR)
Jalsin_scf26593g00110.1	Solyc09g089940.1.1	*-*	plant/protein (AHRD V3.3 *** AT5G43400.1)	IPR024553 (Domain of unknown function DUF2828)
Jalsin_scf26593g00120.1	tr|A0A0C9U0S9|A0A0C9U0S9_PAXIN	***	Unplaced genomic scaffold PAXINscaffold_31, whole genome shotgun sequence	IPR011205 (Uncharacterised conserved protein UCP015417, vWA), IPR024553 (Domain of unknown function DUF2828)
Jalsin_scf26593g00130.1	Solyc09g089970.1.1	***	LOW QUALITY:ABC-2 type transporter family protein (AHRD V3.3 --* AT3G55100.2)
Jalsin_scf26593g00140.1	Solyc01g095970.3.1	--*	dynamin-like protein (AHRD V3.3 *** AT5G42080.4)
Jalsin_scf26593g00150.1	Solyc09g014720.2.1	--*	Kinase, putative (AHRD V3.3 *** B9RE26_RICCO)
Jalsin_scf26593g00160.1	tr|A0A1S8B6X6|A0A1S8B6X6_9PEZI	*-*	Repetitive proline-rich cell wall protein 2
Jalsin_scf26593g00170.1	tr|A0A0J0XUC0|A0A0J0XUC0_9TREE	***	SET domain-containing protein	IPR001214 (SET domain)	GO:0005515
Jalsin_scf26593g00180.1	AT1G72610.1	***	germin-like protein 1	IPR001929 (Germin)	GO:0030145
Jalsin_scf26593g00190.1	tr|T2MCF0|T2MCF0_HYDVU	*-*	Activating signal cointegrator 1	IPR015947 (PUA-like domain)
Jalsin_scf26593g00200.1	tr|A0A075AVW6|A0A075AVW6_9FUNG	*-*	Serine/threonine-protein phosphatase	IPR029052 (Metallo-dependent phosphatase-like), IPR031675 (Serine-threonine protein phosphatase, N-terminal)
Jalsin_scf26593g00210.1	tr|Q8X1F6|Q8X1F6_RHIIR	***	Phosphate transporter	IPR005828 (Major facilitator, sugar transporter-like), IPR020846 (Major facilitator superfamily domain)	GO:0022857,GO:0055085,GO:0016021
Jalsin_scf26593g00220.1	tr|C4M3C4|C4M3C4_ENTHI	***	Protein kinase, putative	IPR011009 (Protein kinase-like domain)
Jalsin_scf26593g00230.1	tr|A0A0A2WDQ4|A0A0A2WDQ4_BEABA	***	Deoxyribodipyrimidine photo-lyase	IPR002081 (Cryptochrome/DNA photolyase class 1)
Jalsin_scf26593g00240.1	tr|A0A1W4WUF3|A0A1W4WUF3_AGRPL	***	cofilin/actin-depolymerizing factor homolog	IPR017904 (ADF/Cofilin), IPR029006 (ADF-H/Gelsolin-like domain)	GO:0030042,GO:0015629
Jalsin_scf26593g00250.1	tr|T2M4P2|T2M4P2_HYDVU	***	Chromatin modification-related protein MEAF6	IPR015418 (Chromatin modification-related protein Eaf6)	GO:0016573,GO:0000123
Jalsin_scf26593g00260.1	Solyc09g090130.3.1	*-*	R2R3MYB transcription factor 15
Jalsin_scf26593g00270.1	tr|D2VA17|D2VA17_NAEGR	***	Malate dehydrogenase	IPR001557 (L-lactate/malate dehydrogenase)	GO:0016616,GO:0019752,GO:0055114
Jalsin_scf26593g00280.1	tr|A0A088RSB2|A0A088RSB2_9TRYP	*-*	Protein kinase, putative	IPR001611 (Leucine-rich repeat), IPR003591 (Leucine-rich repeat, typical subtype), IPR011009 (Protein kinase-like domain), IPR032675 (Leucine-rich repeat domain, L domain-like)	GO:0005515
Jalsin_scf26593g00290.1	Solyc03g116510.1.1	--*	cotton fiber protein (AHRD V3.3 *** AT1G15385.1)	IPR008480 (Protein of unknown function DUF761, plant)
Jalsin_scf26593g00300.1	Solyc01g104100.3.1	***	11S globulin seed storage protein 2 (AHRD V3.3 *** A0A0B2RJF9_GLYSO)	IPR006044 (11-S seed storage protein, plant)	GO:0045735
Jalsin_scf26593g00310.1	tr|A0A197K2R8|A0A197K2R8_9FUNG	***	Importin subunit beta-3	IPR016024 (Armadillo-type fold)	GO:0005488
Jalsin_scf26593g00320.1	tr|A0A197K2R8|A0A197K2R8_9FUNG	***	Importin subunit beta-3	IPR016024 (Armadillo-type fold)	GO:0005488
Jalsin_scf26593g00330.1	Solyc01g104100.3.1	***	11S globulin seed storage protein 2 (AHRD V3.3 *** A0A0B2RJF9_GLYSO)	IPR006044 (11-S seed storage protein, plant)	GO:0045735
Jalsin_scf26593g00340.1	tr|A0A132NT98|A0A132NT98_GIAIN	*-*	Ankyrin repeat protein	IPR001841 (Zinc finger, RING-type), IPR003903 (Ubiquitin interacting motif), IPR020683 (Ankyrin repeat-containing domain)
Jalsin_scf26593g00350.1	Solyc09g090180.1.1	***	LIGHT-DEPENDENT SHORT HYPOCOTYLS-like protein (DUF640) (AHRD V3.3 *** AT1G07090.1)	IPR006936 (ALOG domain), IPR023109 (Integrase/recombinase, N-terminal)
Jalsin_scf26593g00360.1	AT1G04430.2	***	S-adenosyl-L-methionine-dependent methyltransferases superfamily protein	IPR004159 (Putative S-adenosyl-L-methionine-dependent methyltransferase), IPR029063 (S-adenosyl-L-methionine-dependent methyltransferase)	GO:0008168
Jalsin_scf26593g00370.1	AT1G03920.1	***	Protein kinase family protein	IPR000961 (AGC-kinase, C-terminal), IPR011009 (Protein kinase-like domain)	GO:0004674,GO:0005524,GO:0006468
Jalsin_scf26593g00380.1	AT5G54380.1	*-*	protein kinase family protein	IPR011009 (Protein kinase-like domain)
Jalsin_scf26593g00390.1	tr|J4CDI2|J4CDI2_THEOR	*-*	Pentatricopeptide repeat containing protein	IPR002885 (Pentatricopeptide repeat), IPR011990 (Tetratricopeptide-like helical domain), IPR032867 (DYW domain)	GO:0005515,GO:0008270
Jalsin_scf26593g00400.1	tr|A0A139AZJ7|A0A139AZJ7_GONPR	*-*	Kinase-like protein	IPR011009 (Protein kinase-like domain)
Jalsin_scf26593g00410.1	Solyc05g050190.1.1	***	LOW QUALITY:ARM repeat superfamily protein (AHRD V3.3 --* AT1G50890.1)
Jalsin_scf26593g00420.1	Solyc09g090270.3.1	***	COP1-interacting-like protein (AHRD V3.3 *** G7I4V2_MEDTR)
Jalsin_scf26593g00430.1	AT3G23360.1	***	Protein phosphatase 2C family protein	IPR001932 (PPM-type phosphatase domain), IPR015655 (Protein phosphatase 2C family)	GO:0003824,GO:0004722,GO:0006470
Jalsin_scf26593g00440.1	Solyc05g005130.2.1	*-*	Disease resistance protein, putative (AHRD V3.3 *** Q6L432_SOLDE)	IPR032675 (Leucine-rich repeat domain, L domain-like)
Jalsin_scf26593g00450.1	AT3G23370.1	*-*	RNA-binding (RRM/RBD/RNP motifs) family protein	IPR000504 (RNA recognition motif domain)	GO:0003676
Jalsin_scf26593g00460.1	Solyc12g098110.1.1	--*	LOW QUALITY:Self-incompatibility S1 family protein (AHRD V3.3 *** Q9LIQ2_ARATH)
Jalsin_scf26593g00470.1	tr|A0A087T9E8|A0A087T9E8_9ARAC	***	dCTP pyrophosphatase 1	IPR004518 (NTP pyrophosphohydrolase MazG, putative catalytic core), IPR009039 (EAR), IPR025984 (dCTP pyrophosphatase 1)	GO:0047429,GO:0009143
Jalsin_scf26593g00480.1	tr|B9WIA4|B9WIA4_CANDC	***	Glycolipid transfer protein, putative	IPR014830 (Glycolipid transfer protein domain)	GO:0120013,GO:0120009,GO:0005737
Jalsin_scf26593g00490.1	tr|Q6C1R1|Q6C1R1_YARLI	*-*	Kinesin-like protein	IPR001752 (Kinesin motor domain), IPR027417 (P-loop containing nucleoside triphosphate hydrolase)	GO:0003777,GO:0005524,GO:0008017,GO:0007018
Jalsin_scf26593g00500.1	AT3G23400.1	***	Plastid-lipid associated protein PAP / fibrillin family protein	IPR006843 (Plastid lipid-associated protein/fibrillin conserved domain)
Jalsin_scf26593g00510.1	Solyc06g008150.3.1	--*	Ulp1 protease family, C-terminal catalytic domain containing protein (AHRD V3.3 *-* Q60D46_SOLDE)	IPR015410 (Domain of unknown function DUF1985)
Jalsin_scf26593g00520.1	Solyc09g090340.2.1	***	Transducin/WD40 repeat-like superfamily protein (AHRD V3.3 *** AT4G14310.1)	IPR011047 (Quinoprotein alcohol dehydrogenase-like superfamily), IPR015943 (WD40/YVTN repeat-like-containing domain)	GO:0005515
Jalsin_scf26593g00530.1	tr|U6NTK8|U6NTK8_HAECO	--*	Endonuclease-reverse transcriptase
Jalsin_scf26593g00540.1	tr|A1CNB5|A1CNB5_ASPCL	***	Long-chain-alcohol oxidase	IPR012400 (Long-chain-alcohol oxidase), IPR023753 (FAD/NAD(P)-binding domain)	GO:0046577,GO:0055114,GO:0016491,GO:0055114
Jalsin_scf26593g00550.1	tr|A0A1C7NRT0|A0A1C7NRT0_9FUNG	***	Xenotropic and polytropic retrovirus receptor 1	IPR004331 (SPX domain), IPR004342 (EXS, C-terminal)	GO:0016021
Jalsin_scf26593g00560.1	tr|D3B540|D3B540_POLPP	*-*	Bromodomain-containing protein	IPR017413 (Transcription factor GTE1/GTE6), IPR027353 (NET domain)	GO:0006355,GO:0005634
Jalsin_scf26593g00570.1	Solyc09g090380.1.1	***	Embryo sac development arrest 6, putative (AHRD V3.3 *** A0A061EM44_THECC)
Jalsin_scf26593g00580.1	tr|B4DK08|B4DK08_HUMAN	*-*	cDNA FLJ59555, highly similar to Trophinin	IPR000595 (Cyclic nucleotide-binding domain)
Jalsin_scf26593g00590.1	tr|K0KHS9|K0KHS9_WICCF	***	Methylthioribose-1-phosphate isomerase	IPR000649 (Initiation factor 2B-related)	GO:0044237
Jalsin_scf26593g00600.1	tr|A0A1L5YB83|A0A1L5YB83_9EUKA	***	50S ribosomal protein L28	IPR034704 (L28p-like)
Jalsin_scf26593g00610.1	tr|U6J590|U6J590_ECHGR	*-*	Splicing factor U2AF subunit	IPR000504 (RNA recognition motif domain)	GO:0003676
Jalsin_scf26593g00620.1	tr|A0A0V1M947|A0A0V1M947_9BILA	***	Cyanate hydratase	IPR008076 (Cyanate hydratase)	GO:0008824,GO:0009439
Jalsin_scf26593g00630.1	Solyc01g086810.2.1	*-*	NBS-LRR disease resistance protein (AHRD V3.3 *** G7IVT3_MEDTR)	IPR001229 (Jacalin-like lectin domain)
Jalsin_scf26593g00640.1	Solyc09g090445.1.1	***	Mannose-binding lectin (AHRD V3.3 *-* A0A103XWY0_CYNCS)	IPR001229 (Jacalin-like lectin domain)
Jalsin_scf26593g00650.1	Solyc09g090450.1.1	***	LOW QUALITY:Hydroxyproline-rich glycoprotein family protein (AHRD V3.3 *** A0A061E8I4_THECC)
Jalsin_scf26593g00660.1	Solyc12g007220.2.1	***	Major facilitator superfamily protein (AHRD V3.3 *** AT1G52190.1)	IPR000109 (Proton-dependent oligopeptide transporter family), IPR020846 (Major facilitator superfamily domain)	GO:0005215,GO:0006810,GO:0016020
Jalsin_scf26593g00670.1	Solyc03g005630.3.1	***	Mammalian uncoordinated homology 13, domain 2 (AHRD V3.3 *** A0A103Y0Q9_CYNCS)	IPR008528 (Protein of unknown function DUF810)
Jalsin_scf26593g00680.1	AT3G23510.1	***	Cyclopropane-fatty-acyl-phospholipid synthase	IPR003333 (Mycolic acid cyclopropane synthase), IPR029063 (S-adenosyl-L-methionine-dependent methyltransferase)	GO:0008610
Jalsin_scf26593g00690.1	tr|A0A167Q6Z2|A0A167Q6Z2_PHYB8	*-*	Amine oxidase	IPR000269 (Copper amine oxidase)	GO:0005507,GO:0008131,GO:0048038,GO:0009308,GO:0055114
Jalsin_scf26593g00700.1	AT3G23530.1	*-*	Cyclopropane-fatty-acyl-phospholipid synthase	IPR023753 (FAD/NAD(P)-binding domain), IPR029063 (S-adenosyl-L-methionine-dependent methyltransferase)	GO:0016491,GO:0055114
Jalsin_scf26593g00710.1	Solyc09g090520.3.1	***	RNA-binding protein-like (AHRD V3.3 *-* Q8L779_ARATH)
Jalsin_scf26593g00720.1	Solyc09g090530.3.1	***	P-loop containing nucleoside triphosphate hydrolases superfamily protein (AHRD V3.3 --* AT4G15570.3)
Jalsin_scf26593g00730.1	Solyc03g112750.3.1	--*	Tornado 1 (AHRD V3.3 *** A0A061F576_THECC)
Jalsin_scf26593g00740.1	Solyc09g090560.1.1	***	Transmembrane protein, putative (AHRD V3.3 *** G7I6L6_MEDTR)	IPR006904 (Protein of unknown function DUF716 (TMEM45))
Jalsin_scf26593g00750.1	tr|M7T5N8|M7T5N8_EUTLA	***	Arp2/3 complex 34 kDa subunit	IPR034666 (Arp2/3 complex subunit 2/4)	GO:0030041,GO:0030833,GO:0034314,GO:0005885,GO:0015629
Jalsin_scf26593g00760.1	AT2G05620.1	***	proton gradient regulation 5
Jalsin_scf26593g00770.1	Solyc03g005870.3.1	***	eukaryotic translation initiation factor 4E	IPR023398 (Translation Initiation factor eIF- 4e-like)
Jalsin_scf26593g00780.1	tr|A0A1B7MJ60|A0A1B7MJ60_9HOMO	***	Caleosin-domain-containing protein	IPR007736 (Caleosin-related)
Jalsin_scf26593g00790.1	AT3G50170.1	*-*	Plant protein of unknown function (DUF247)	IPR004158 (Protein of unknown function DUF247, plant)
Jalsin_scf26593g00800.1	Solyc01g086810.2.1	***	NBS-LRR disease resistance protein (AHRD V3.3 *** G7IVT3_MEDTR)	IPR002182 (NB-ARC), IPR007736 (Caleosin-related), IPR011991 (Winged helix-turn-helix DNA-binding domain), IPR027417 (P-loop containing nucleoside triphosphate hydrolase), IPR032675 (Leucine-rich repeat domain, L domain-like)	GO:0043531
Jalsin_scf26593g00810.1	Solyc01g086810.2.1	***	NBS-LRR disease resistance protein (AHRD V3.3 *** G7IVT3_MEDTR)	IPR002182 (NB-ARC), IPR011991 (Winged helix-turn-helix DNA-binding domain), IPR027417 (P-loop containing nucleoside triphosphate hydrolase), IPR032675 (Leucine-rich repeat domain, L domain-like)	GO:0043531
Jalsin_scf26593g00820.1	AT3G50170.1	*-*	Plant protein of unknown function (DUF247)	IPR004158 (Protein of unknown function DUF247, plant)
Jalsin_scf26593g00830.1	AT1G04040.1	***	HAD superfamily, subfamily IIIB acid phosphatase	IPR005519 (Acid phosphatase, class B-like), IPR023214 (HAD-like domain)
Jalsin_scf26593g00840.1	tr|A0A1R1PLA0|A0A1R1PLA0_ZANCU	*-*	60S ribosomal protein L23	IPR000218 (Ribosomal protein L14P)	GO:0003735,GO:0006412,GO:0005840
Jalsin_scf26593g00850.1	Solyc08g005440.3.1	--*	NBS-LRR disease resistance protein (AHRD V3.3 *** G7IVT3_MEDTR)	IPR011598 (Myc-type, basic helix-loop-helix (bHLH) domain)	GO:0046983
Jalsin_scf26593g00860.1	tr|A0A0C4DW62|A0A0C4DW62_MAGP6	*-*	Histone-lysine N-methyltransferase	IPR001214 (SET domain), IPR007728 (Pre-SET domain), IPR018848 (WIYLD domain), IPR025776 (Histone-lysine N-methyltransferase SUVR4/SUVR1/SUVR2)	GO:0005515,GO:0008270,GO:0018024,GO:0034968,GO:0005634,GO:0018024
Jalsin_scf26593g00870.1	Solyc09g090640.3.1	***	DUF3527 domain protein (AHRD V3.3 *** A0A072VKV6_MEDTR)	IPR021916 (Protein of unknown function DUF3527)
Jalsin_scf26593g00880.1	AT2G17650.1	*-*	AMP-dependent synthetase and ligase family protein	IPR000873 (AMP-dependent synthetase/ligase)	GO:0003824,GO:0008152
Jalsin_scf26593g00890.1	Solyc07g066510.3.1	*-*	Zinc finger protein CONSTANS (AHRD V3.3 *** W9R0E5_9ROSA)	IPR010402 (CCT domain)	GO:0005515
Jalsin_scf26593g00900.1	tr|A0A195FV67|A0A195FV67_9HYME	***	Pre-mRNA-processing factor 19	IPR013083 (Zinc finger, RING/FYVE/PHD-type), IPR013915 (Pre-mRNA-splicing factor 19), IPR015943 (WD40/YVTN repeat-like-containing domain)	GO:0005515
Jalsin_scf26593g00910.1	tr|A0A087UQF5|A0A087UQF5_9ARAC	*-*	Oxidation resistance protein 1	IPR006571 (TLDc domain)
Jalsin_scf26593g00920.1	sp|Q9CAL2|CRK3_ARATH	--*	Cysteine-rich receptor-like protein kinase 3	IPR002902 (Gnk2-homologous domain)
Jalsin_scf26593g00930.1	Solyc04g039990.3.1	***	NBS-LRR disease resistance protein (AHRD V3.3 *** C6FF78_SOYBN)	IPR002182 (NB-ARC), IPR011991 (Winged helix-turn-helix DNA-binding domain), IPR027417 (P-loop containing nucleoside triphosphate hydrolase), IPR032675 (Leucine-rich repeat domain, L domain-like)	GO:0043531
Jalsin_scf26593g00940.1	sp|Q88MP5|DAPE_PSEPK	--*	Succinyl-diaminopimelate desuccinylase
Jalsin_scf26593g00950.1	Solyc09g090690.3.1	***	S-adenosyl-L-methionine-dependent methyltransferases superfamily protein, putative (AHRD V3.3 *** A0A061EMF8_THECC)	IPR029063 (S-adenosyl-L-methionine-dependent methyltransferase)
Jalsin_scf26593g00960.1	tr|A0A0F0IGD8|A0A0F0IGD8_ASPPU	***	Aldehyde dehydrogenase family protein	IPR010102 (Succinate semialdehyde dehydrogenase), IPR016161 (Aldehyde/histidinol dehydrogenase), IPR029510 (Aldehyde dehydrogenase, glutamic acid active site)	GO:0009013,GO:0009450,GO:0055114,GO:0016491,GO:0008152,GO:0055114,GO:0016491,GO:0008152,GO:0055114
Jalsin_scf26593g00970.1	Solyc09g090710.3.1	***	pfkB-like carbohydrate kinase family protein (AHRD V3.3 --* AT5G43910.2)
Jalsin_scf26593g00980.1	Solyc09g091000.3.1	***	Major allergen d 1 (AHRD V3.3 *** Q8L6K9_MALDO)	IPR023393 (START-like domain), IPR024949 (Bet v I type allergen)
Jalsin_scf26593g00990.1	tr|B6K1A4|B6K1A4_SCHJY	*-*	RNA-binding protein	IPR000504 (RNA recognition motif domain), IPR023393 (START-like domain), IPR024949 (Bet v I type allergen)	GO:0003676
Jalsin_scf26593g01000.1	AT2G43410.4	--*	RNA binding	IPR000504 (RNA recognition motif domain), IPR032710 (NTF2-like domain)	GO:0003676
Jalsin_scf26593g01010.1	AT1G04530.1	***	Tetratricopeptide repeat (TPR)-like superfamily protein	IPR011990 (Tetratricopeptide-like helical domain)	GO:0005515
Jalsin_scf26593g01020.1	Solyc09g090920.3.1	***	Calcium-dependent lipid-binding (CaLB domain) family protein (AHRD V3.3 *** G7I6R0_MEDTR)	IPR000008 (C2 domain)
Jalsin_scf26593g01030.1	Solyc03g120390.3.1	***	Auxin responsive protein	IPR000270 (PB1 domain), IPR003311 (AUX/IAA protein), IPR033389 (AUX/IAA domain)	GO:0005515,GO:0006355,GO:0005634
Jalsin_scf26593g01040.1	tr|A0A060HQ52|A0A060HQ52_9ARCH	***	3-isopropylmalate dehydratase large subunit	IPR006251 (Homoaconitase/3-isopropylmalate dehydratase, large subunit)	GO:0016836,GO:0051539,GO:0008652
Jalsin_scf26593g01050.1	tr|A0A0B3ABS5|A0A0B3ABS5_9ARCH	*-*	DNA mismatch repair protein MutS	IPR000305 (GIY-YIG nuclease superfamily), IPR000432 (DNA mismatch repair protein MutS, C-terminal), IPR007695 (DNA mismatch repair protein MutS-like, N-terminal), IPR017261 (DNA mismatch repair protein MutS/MSH), IPR027417 (P-loop containing nucleoside triphosphate hydrolase)	GO:0005524,GO:0030983,GO:0006298,GO:0005524,GO:0030983,GO:0006298,GO:0030983,GO:0006298
Jalsin_scf26593g01060.1	Solyc11g012550.2.1	--*	F-box family protein, putative (AHRD V3.3 *** A0A061GHK4_THECC)	IPR017451 (F-box associated interaction domain)
Jalsin_scf26593g01070.1	Solyc09g090860.3.1	*-*	Protein transport sec20 (AHRD V3.3 *** A0A0B0MVD3_GOSAR)
Jalsin_scf26593g01080.1	Solyc11g012550.2.1	--*	F-box family protein, putative (AHRD V3.3 *** A0A061GHK4_THECC)	IPR017451 (F-box associated interaction domain)
Jalsin_scf26593g01090.1	AT3G24315.1	***	Sec20 family protein	IPR005606 (Sec20)
Jalsin_scf26593g01100.1	Solyc09g090850.3.1	***	Adenine nucleotide alpha hydrolases-like superfamily protein, putative (AHRD V3.3 *** A0A061EN15_THECC)	IPR014729 (Rossmann-like alpha/beta/alpha sandwich fold)
Jalsin_scf26593g01110.1	tr|A0A1J0VCT7|A0A1J0VCT7_9EURY	***	Aspartyl/glutamyl-tRNA(Asn/Gln) amidotransferase subunit B	IPR017959 (Aspartyl/glutamyl-tRNA(Asn/Gln) amidotransferase, subunit B /E), IPR023168 (Aspartyl/glutamyl-tRNA(Asn/Gln) amidotransferase subunit B, C-terminal)	GO:0016884
Jalsin_scf26593g01120.1	Solyc01g079370.3.1	*-*	GRAS family transcription factor, putative (AHRD V3.3 *** A0A061EWU1_THECC)	IPR002634 (BolA protein), IPR005202 (Transcription factor GRAS)
Jalsin_scf26593g01130.1	Solyc09g090820.3.1	***	phospholipase D alpha 2 (AHRD V3.3 --* AT1G52570.3)
Jalsin_scf26593g01140.1	tr|E9PRF4|E9PRF4_HUMAN	*-*	Histone-lysine N-methyltransferase	IPR001214 (SET domain), IPR003105 (SRA-YDG), IPR007728 (Pre-SET domain), IPR015947 (PUA-like domain), IPR025794 (Histone H3-K9 methyltransferase, plant)	GO:0005515,GO:0008270,GO:0018024,GO:0034968,GO:0005634,GO:0016571
Jalsin_scf26593g01150.1	Solyc09g090800.2.1	***	AWPM-19-like membrane family protein (AHRD V3.3 *** B9HSV5_POPTR)	IPR008390 (AWPM-19-like)
Jalsin_scf26593g01160.1	Solyc09g090790.3.1	*-*	R2R3MYB transcription factor 79
Jalsin_scf26593g01170.1	tr|J4CDI2|J4CDI2_THEOR	*-*	Pentatricopeptide repeat containing protein	IPR002885 (Pentatricopeptide repeat), IPR011990 (Tetratricopeptide-like helical domain)	GO:0005515
Jalsin_scf26593g01180.1	Solyc03g117630.1.1	--*	heat shock protein 70 (AHRD V3.3 *** AT3G12580.1)
Jalsin_scf26593g01190.1	Solyc03g097310.3.1	***	Major facilitator superfamily protein (AHRD V3.3 *** AT1G64890.1)	IPR004324 (Folate-biopterin transporter), IPR020846 (Major facilitator superfamily domain)	GO:0006810,GO:0016021
Jalsin_scf26593g01200.1	AT2G33255.1	***	Haloacid dehalogenase-like hydrolase (HAD) superfamily protein	IPR006439 (HAD hydrolase, subfamily IA), IPR023214 (HAD-like domain)	GO:0016787,GO:0008152
Jalsin_scf26593g01210.1	tr|A0A0C9N3S3|A0A0C9N3S3_9FUNG	*-*	ATP-dependent RNA helicase	IPR001650 (Helicase, C-terminal), IPR014001 (Helicase superfamily 1/2, ATP-binding domain), IPR014014 (RNA helicase, DEAD-box type, Q motif), IPR027417 (P-loop containing nucleoside triphosphate hydrolase)
Jalsin_scf26593g01220.1	Solyc04g050440.3.1	***	ammonium transporter	IPR001905 (Ammonium transporter), IPR024041 (Ammonium transporter AmtB-like domain)	GO:0008519,GO:0072488,GO:0016020,GO:0008519,GO:0015696,GO:0016020
Jalsin_scf26593g01230.1	Solyc09g097865.1.1	--*	Kinesin-like protein (AHRD V3.3 *** A0A0D2U096_GOSRA)
Jalsin_scf26593g01240.1	tr|C0NH80|C0NH80_AJECG	***	26S proteasome regulatory subunit	IPR000717 (Proteasome component (PCI) domain), IPR035298 (26S Proteasome non-ATPase regulatory subunit 13)	GO:0005515
Jalsin_scf26593g01250.1	Solyc12g056295.1.1	--*	LOW QUALITY:RNA-directed DNA polymerase (reverse transcriptase)-related family protein (AHRD V3.3 *-* AT3G24255.3)
Jalsin_scf26593g01260.1	Solyc09g091010.3.1	***	Transmembrane protein, putative (AHRD V3.3 *** G7I6P2_MEDTR)
Jalsin_scf26593g01270.1	tr|B8MEW8|B8MEW8_TALSN	*-*	WD-repeat protein, putative	IPR015943 (WD40/YVTN repeat-like-containing domain)	GO:0005515
Jalsin_scf26593g01280.1	tr|D3AW45|D3AW45_POLPP	***	Beta-amylase	IPR001554 (Glycoside hydrolase, family 14), IPR017853 (Glycoside hydrolase superfamily)	GO:0016161,GO:0000272
Jalsin_scf26593g01290.1	Solyc09g091040.3.1	***	Late embryogenesis abundant protein (AHRD V3.3 *** F2YQ25_9MAGN)
Jalsin_scf26593g01300.1	Solyc02g091520.3.1	*-*	Calcium-dependent lipid-binding domain-containing protein (AHRD V3.3 *** F4K8L6_ARATH)	IPR000008 (C2 domain), IPR029058 (Alpha/Beta hydrolase fold)
Jalsin_scf26593g01310.1	Solyc09g091060.3.1	***	UPF0329 protein ECU01_0100/ECU01_1510/ECU08_0030, putative isoform 2 (AHRD V3.3 *** A0A061ELC2_THECC)
Jalsin_scf26593g01320.1	AT3G47520.1	***	malate dehydrogenase	IPR010097 (Malate dehydrogenase, type 1)	GO:0030060,GO:0006099
Jalsin_scf26593g01330.1	AT4G33200.1	***	myosin, putative	IPR000048 (IQ motif, EF-hand binding site), IPR002710 (Dilute domain), IPR004009 (Myosin, N-terminal, SH3-like), IPR027417 (P-loop containing nucleoside triphosphate hydrolase)	GO:0005515,GO:0003774,GO:0005524,GO:0016459
Jalsin_scf26593g01340.1	AT4G28720.1	***	Flavin-binding monooxygenase family protein	IPR000103 (Pyridine nucleotide-disulphide oxidoreductase, class-II), IPR020946 (Flavin monooxygenase-like), IPR023753 (FAD/NAD(P)-binding domain)	GO:0016491,GO:0055114,GO:0004499,GO:0050660,GO:0050661,GO:0055114,GO:0016491,GO:0055114
Jalsin_scf26593g01350.1	tr|A0A1V4UZ06|A0A1V4UZ06_9EURY	***	Coenzyme F420 hydrogenase subunit beta	IPR007516 (Coenzyme F420 hydrogenase/dehydrogenase beta subunit, N-terminal), IPR007525 (Coenzyme F420 hydrogenase/dehydrogenase beta subunit, C-terminal), IPR011254 (Prismane-like)	GO:0003824,GO:0016491,GO:0055114
Jalsin_scf26593g01360.1	Solyc09g091010.3.1	*-*	Transmembrane protein, putative (AHRD V3.3 *** G7I6P2_MEDTR)
Jalsin_scf26593g01370.1	Solyc09g091120.3.1	***	Heavy meromyosin-like protein, putative (AHRD V3.3 *** A0A072VST2_MEDTR)
Jalsin_scf26593g01380.1	Solyc02g088470.1.1	--*	Pentatricopeptide repeat-containing protein (AHRD V3.3 *** A0A103YHC4_CYNCS)
Jalsin_scf26593g01390.1	tr|A0A1Q3EN30|A0A1Q3EN30_LENED	***	Nadh dehydrogenase 1 alpha subcomplex subunit 13	IPR009346 (GRIM-19)
Jalsin_scf26593g01400.1	tr|A0A1S9DDI3|A0A1S9DDI3_ASPOZ	***	60 kDa chaperonin	IPR002423 (Chaperonin Cpn60/TCP-1 family), IPR027409 (GroEL-like apical domain), IPR027413 (GroEL-like equatorial domain)	GO:0005524
Jalsin_scf26593g01410.1	tr|G3ML96|G3ML96_9ACAR	***	Inhibitor of growth protein	IPR013083 (Zinc finger, RING/FYVE/PHD-type), IPR024610 (Inhibitor of growth protein, N-terminal histone-binding), IPR028651 (ING family)
Jalsin_scf26593g01420.1	tr|A0A0N8ASC0|A0A0N8ASC0_9CRUS	***	Serine incorporator	IPR005016 (Serine incorporator/TMS membrane protein)	GO:0016020
Jalsin_scf26593g01430.1	Solyc11g013890.1.1	--*	F-box protein (AHRD V3.3 *** W9SM54_9ROSA)
Jalsin_scf26593g01440.1	AT3G24040.1	***	Core-2/I-branching beta-1,6-N-acetylglucosaminyltransferase family protein	IPR003406 (Glycosyl transferase, family 14)	GO:0008375,GO:0016020
Jalsin_scf26593g01450.1	tr|A0A139AVX5|A0A139AVX5_GONPR	***	UPF0016-domain-containing protein	IPR001727 (Gdt1 family)
Jalsin_scf26593g01460.1	tr|M7WTJ8|M7WTJ8_RHOT1	*-*	GATA transcription factor	IPR013088 (Zinc finger, NHR/GATA-type)	GO:0008270,GO:0006355
Jalsin_scf26593g01470.1	Solyc09g031780.3.1	***	Chloroplast inner envelope family protein (AHRD V3.3 *** B9INP5_POPTR)	IPR029024 (TerB-like), IPR031610 (Protein TIC110, chloroplastic)	GO:0009507
Jalsin_scf26593g01480.1	AT2G33170.1	***	Leucine-rich repeat receptor-like protein kinase family protein	IPR001611 (Leucine-rich repeat), IPR003591 (Leucine-rich repeat, typical subtype), IPR011009 (Protein kinase-like domain), IPR013210 (Leucine-rich repeat-containing N-terminal, plant-type), IPR032675 (Leucine-rich repeat domain, L domain-like)	GO:0005515
Jalsin_scf26593g01490.1	Solyc07g063560.3.1	--*	Cotton fiber expressed protein (AHRD V3.3 *** A0A109Y892_GOSBA)	IPR008480 (Protein of unknown function DUF761, plant)
Jalsin_scf26593g01500.1	sp|B9SVG9|RBR_RICCO	***	Retinoblastoma-related protein	IPR024599 (Retinoblastoma-associated protein, N-terminal), IPR028309 (Retinoblastoma protein family)	GO:0006357,GO:0051726
Jalsin_scf26593g01510.1	Solyc01g086810.2.1	--*	NBS-LRR disease resistance protein (AHRD V3.3 *** G7IVT3_MEDTR)	IPR002182 (NB-ARC), IPR010264 (Plant self-incompatibility S1), IPR027417 (P-loop containing nucleoside triphosphate hydrolase)	GO:0043531
Jalsin_scf26593g01520.1	Solyc09g091320.1.1	--*	LOW QUALITY:Plant self-incompatibility S1 (AHRD V3.3 *** A0A118JZS1_CYNCS)
Jalsin_scf26593g01530.1	tr|A0A0C9U0S9|A0A0C9U0S9_PAXIN	*-*	Unplaced genomic scaffold PAXINscaffold_31, whole genome shotgun sequence	IPR011205 (Uncharacterised conserved protein UCP015417, vWA), IPR024553 (Domain of unknown function DUF2828)
Jalsin_scf26593g01540.1	sp|A5ISW6|EBH_STAA9	--*	Extracellular matrix-binding protein ebh
Jalsin_scf26593g01550.1	sp|Q83JD1|TSAC_SHIFL	--*	Threonylcarbamoyl-AMP synthase
Jalsin_scf26593g01560.1	Solyc09g091370.3.1	***	holliday junction resolvase (AHRD V3.3 *** AT1G04650.1)	IPR011989 (Armadillo-like helical), IPR027902 (Protein of unknown function DUF4487)
Jalsin_scf26593g01570.1	Solyc09g091380.1.1	***	LOW QUALITY:WUSCHEL-related homeobox 3A (AHRD V3.3 --* WOX3A_MAIZE)
Jalsin_scf26593g01580.1	Solyc09g091390.3.1	*-*	GATA transcription factor 18 (AHRD V3.3 --* GAT18_ORYSJ)
Jalsin_scf26593g01590.1	Solyc08g008410.3.1	*-*	Plant regulator RWP-RK family protein (AHRD V3.3 *** G7IAL8_MEDTR)	IPR003035 (RWP-RK domain), IPR011991 (Winged helix-turn-helix DNA-binding domain)
Jalsin_scf26593g01600.1	AT3G24240.1	***	Leucine-rich repeat receptor-like protein kinase family protein	IPR001611 (Leucine-rich repeat), IPR003591 (Leucine-rich repeat, typical subtype), IPR011009 (Protein kinase-like domain), IPR032675 (Leucine-rich repeat domain, L domain-like)	GO:0005515
Jalsin_scf26593g01610.1	AT4G13720.1	***	Inosine triphosphate pyrophosphatase family protein	IPR029001 (Inosine triphosphate pyrophosphatase-like)
Jalsin_scf26593g01620.1	AT3G24230.1	***	Pectate lyase family protein	IPR011050 (Pectin lyase fold/virulence factor), IPR018082 (AmbAllergen)
Jalsin_scf26593g01630.1	tr|S2JB76|S2JB76_MUCC1	***	Histone deacetylase	IPR000286 (Histone deacetylase superfamily), IPR023801 (Histone deacetylase domain)
Jalsin_scf26593g01640.1	tr|S2IZH6|S2IZH6_MUCC1	*-*	DNA polymerase delta, subunit 4	IPR007218 (DNA polymerase delta, subunit 4)	GO:0006260,GO:0005634
Jalsin_scf26593g01650.1	tr|D3BQC1|D3BQC1_POLPP	*-*	Protein kinase	IPR000270 (PB1 domain), IPR011009 (Protein kinase-like domain)	GO:0005515
Jalsin_scf26593g01660.1	tr|F0UCA3|F0UCA3_AJEC8	***	3-ketoacyl-CoA thiolase	IPR002155 (Thiolase), IPR016039 (Thiolase-like)	GO:0016747,GO:0008152,GO:0003824,GO:0008152
Jalsin_scf26593g01670.1	AT1G04790.1	***	RING/U-box superfamily protein	IPR013083 (Zinc finger, RING/FYVE/PHD-type)
Jalsin_scf26593g01680.1	tr|B0FWR6|B0FWR6_ARTSF	*-*	Histone-lysine N-methyltransferase	IPR001214 (SET domain), IPR003105 (SRA-YDG), IPR015947 (PUA-like domain)	GO:0005515
Jalsin_scf26593g01690.1	Solyc08g077940.2.1	*-*	Histone-lysine N-methyltransferase, H3 lysine-9 specific SUVH6 (AHRD V3.3 *** W9S0E6_9ROSA)	IPR003105 (SRA-YDG), IPR015947 (PUA-like domain)
Jalsin_scf26593g01700.1	Solyc04g049140.3.1	*-*	Transcription factor jumonji (JmjC) domain protein (AHRD V3.3 *** A0A072VKD6_MEDTR)	IPR001841 (Zinc finger, RING-type), IPR018866 (Zinc-finger domain of monoamine-oxidase A repressor R1)
Jalsin_scf26593g01710.1	tr|A0A1W2WDY7|A0A1W2WDY7_CIOIN	***	U6 snRNA-associated Sm-like protein LSm5	IPR010920 (LSM domain)
Jalsin_scf26593g01720.1	AT5G60410.5	--*	DNA-binding protein with MIZ/SP-RING zinc finger, PHD-finger and SAP domain
Jalsin_scf26593g01730.1	tr|A0A1B0D3Y1|A0A1B0D3Y1_PHLPP	***	60S acidic ribosomal protein P0	IPR001790 (Ribosomal protein L10P)	GO:0042254,GO:0005622
Jalsin_scf26593g01740.1	Solyc12g014500.2.1	*-*	S-adenosyl-L-methionine:carboxyl methyltransferase family protein (AHRD V3.3 *** B9GJG7_POPTR)	IPR005299 (SAM dependent carboxyl methyltransferase), IPR029063 (S-adenosyl-L-methionine-dependent methyltransferase)	GO:0008168
Jalsin_scf26593g01750.1	tr|E0VBL5|E0VBL5_PEDHC	*-*	Ankyrin repeat domain-containing protein, putative	IPR020683 (Ankyrin repeat-containing domain), IPR021832 (Ankyrin repeat domain-containing protein 13)
Jalsin_scf26593g01760.1	tr|U9ULY2|U9ULY2_RHIID	***	Ubiquinone biosynthesis monooxygenase COQ6, mitochondrial	IPR002938 (FAD-binding domain), IPR010971 (Ubiquinone biosynthesis hydroxylase UbiH/COQ6), IPR023753 (FAD/NAD(P)-binding domain)	GO:0071949,GO:0016709,GO:0050660,GO:0006744,GO:0055114,GO:0016491,GO:0055114
Jalsin_scf26593g01770.1	tr|M0DFH6|M0DFH6_9EURY	*-*	Protein kinase	IPR011009 (Protein kinase-like domain)
Jalsin_scf26593g01780.1	AT3G07030.1	*-*	Alba DNA/RNA-binding protein	IPR002775 (DNA/RNA-binding protein Alba-like)	GO:0003676
Jalsin_scf26593g01790.1	Solyc09g061700.3.1	***	Tetratricopeptide repeat (TPR)-like superfamily protein (AHRD V3.3 *** AT5G48850.1)	IPR011990 (Tetratricopeptide-like helical domain)	GO:0005515
Jalsin_scf26593g01800.1	tr|A0A197JSJ5|A0A197JSJ5_9FUNG	***	Vesicle-associated membrane protein	IPR011012 (Longin-like domain)	GO:0006810
Jalsin_scf26593g01810.1	AT2G19810.1	*-*	CCCH-type zinc finger family protein	IPR000571 (Zinc finger, CCCH-type)	GO:0046872
Jalsin_scf26593g01820.1	Solyc11g012550.2.1	*-*	F-box family protein, putative (AHRD V3.3 *** A0A061GHK4_THECC)	IPR017451 (F-box associated interaction domain)
Jalsin_scf26593g01830.1	tr|A0A1X2HHT8|A0A1X2HHT8_SYNRA	*-*	Vesicle-associated membrane protein	IPR011012 (Longin-like domain)	GO:0006810
Jalsin_scf26593g01840.1	sp|Q2S3F9|RUVB_SALRD	--*	Holliday junction ATP-dependent DNA helicase RuvB	IPR003959 (ATPase, AAA-type, core), IPR027417 (P-loop containing nucleoside triphosphate hydrolase)	GO:0005524
Jalsin_scf26593g01850.1	AT2G41473.1	*-*	F-box family protein	IPR001810 (F-box domain)	GO:0005515
Jalsin_scf26593g01860.1	AT1G49610.1	--*	F-box family protein	IPR013101 (Leucine-rich repeat 2), IPR032675 (Leucine-rich repeat domain, L domain-like)
Jalsin_scf26593g01870.1	AT3G44810.1	*-*	F-box family protein	IPR001810 (F-box domain), IPR009057 (Homeobox domain-like), IPR013101 (Leucine-rich repeat 2), IPR032675 (Leucine-rich repeat domain, L domain-like)	GO:0005515,GO:0003677
Jalsin_scf26593g01880.1	AT3G17270.1	--*	F-box family protein	IPR001810 (F-box domain)	GO:0005515
Jalsin_scf26593g01890.1	AT3G06240.1	*-*	F-box family protein	IPR001810 (F-box domain), IPR017451 (F-box associated interaction domain)	GO:0005515
Jalsin_scf26593g01900.1	Solyc09g091680.1.1	*-*	LOW QUALITY:F-box family protein, putative (AHRD V3.3 *** A0A061GHK4_THECC)
Jalsin_scf26593g01910.1	AT3G17270.1	--*	F-box family protein	IPR001810 (F-box domain)	GO:0005515
Jalsin_scf26593g01920.1	Solyc03g117550.1.1	--*	Kinase family protein (AHRD V3.3 *** B9GVL5_POPTR)
Jalsin_scf26593g01930.1	Solyc07g047640.2.1	*-*	LOW QUALITY:F-box protein (AHRD V3.3 *** W9SM54_9ROSA)
Jalsin_scf26593g01940.1	tr|A1D1J9|A1D1J9_NEOFI	***	Oxidoreductase, zinc-binding dehydrogenase family, putative	IPR016040 (NAD(P)-binding domain), IPR020843 (Polyketide synthase, enoylreductase domain)	GO:0016491
Jalsin_scf26593g01950.1	Solyc09g089780.3.1	--*	2-oxoglutarate (2OG) and Fe(II)-dependent oxygenase superfamily protein (AHRD V3.3 *** AT1G06620.1)	IPR005123 (Oxoglutarate/iron-dependent dioxygenase), IPR027443 (Isopenicillin N synthase-like)	GO:0016491,GO:0055114
Jalsin_scf26593g01960.1	Solyc09g089810.1.1	***	2-oxoglutarate (2OG) and Fe(II)-dependent oxygenase superfamily protein (AHRD V3.3 *** AT1G06620.1)	IPR005123 (Oxoglutarate/iron-dependent dioxygenase), IPR026992 (Non-haem dioxygenase N-terminal domain), IPR027443 (Isopenicillin N synthase-like)	GO:0016491,GO:0055114
Jalsin_scf26593g01970.1	AT1G48910.1	***	Flavin-containing monooxygenase family protein	IPR000103 (Pyridine nucleotide-disulphide oxidoreductase, class-II), IPR020946 (Flavin monooxygenase-like), IPR023753 (FAD/NAD(P)-binding domain)	GO:0016491,GO:0055114,GO:0004499,GO:0050660,GO:0050661,GO:0055114,GO:0016491,GO:0055114
Jalsin_scf26593g01980.1	AT1G21430.1	***	Flavin-binding monooxygenase family protein	IPR000103 (Pyridine nucleotide-disulphide oxidoreductase, class-II), IPR020946 (Flavin monooxygenase-like), IPR023753 (FAD/NAD(P)-binding domain)	GO:0016491,GO:0055114,GO:0004499,GO:0050660,GO:0050661,GO:0055114,GO:0016491,GO:0055114
Jalsin_scf26593g01990.1	tr|A0A167VY62|A0A167VY62_PENCH	*-*	Poly(A) RNA polymerase
Jalsin_scf26593g02000.1	tr|T1JDY2|T1JDY2_STRMM	***	Non-lysosomal glucosylceramidase	IPR014551 (Beta-glucosidase GBA2-type), IPR024462 (Glycosyl-hydrolase family 116, N-terminal)	GO:0004348,GO:0006680,GO:0016020
Jalsin_scf26593g02010.1	AT3G54660.1	***	glutathione reductase	IPR006324 (Glutathione-disulphide reductase), IPR016156 (FAD/NAD-linked reductase, dimerisation domain), IPR023753 (FAD/NAD(P)-binding domain)	GO:0004362,GO:0050660,GO:0050661,GO:0006749,GO:0055114,GO:0016491,GO:0050660,GO:0055114,GO:0016491,GO:0055114
Jalsin_scf26593g02020.1	AT2G38000.1	--*	chaperone protein dnaJ-related	IPR001305 (Heat shock protein DnaJ, cysteine-rich domain), IPR002477 (Peptidoglycan binding-like)	GO:0031072,GO:0051082
Jalsin_scf26593g02030.1	Solyc09g091820.3.1	***	Type 1 membrane protein, putative isoform 1 (AHRD V3.3 *** A0A061EKE4_THECC)
Jalsin_scf26594g00010.1	Solyc12g017840.2.1	*-*	Adenine nucleotide alpha hydrolases-domain containing protein kinase (AHRD V3.3 *** F4IK85_ARATH)	IPR014729 (Rossmann-like alpha/beta/alpha sandwich fold)
Jalsin_scf26594g00020.1	AT5G26150.1	***	protein kinase family protein	IPR011009 (Protein kinase-like domain)
Jalsin_scf26594g00030.1	Solyc07g015800.1.1	--*	F-box family protein, putative (AHRD V3.3 *** A0A061F027_THECC)
Jalsin_scf26594g00040.1	tr|A0A068XGL3|A0A068XGL3_HYMMI	*-*	Solute carrier family 12	IPR018491 (SLC12A transporter, C-terminal)	GO:0005215,GO:0006811,GO:0016020
Jalsin_scf26594g00050.1	tr|A0A068WQ12|A0A068WQ12_ECHGR	*-*	Solute carrier family 12	IPR004841 (Amino acid permease/ SLC12A domain)	GO:0006810,GO:0055085,GO:0016020
Jalsin_scf26594g00060.1	tr|A0A0A9YB24|A0A0A9YB24_LYGHE	*-*	Alpha N-terminal protein methyltransferase 1	IPR008576 (Alpha-N-methyltransferase NTM1)	GO:0008168,GO:0006480
Jalsin_scf26594g00070.1	tr|U6P646|U6P646_HAECO	*-*	Endonuclease-reverse transcriptase
Jalsin_scf26594g00080.1	Solyc12g100190.2.1	--*	Pleiotropic drug resistance ABC transporter (AHRD V3.3 *** W0TUG3_ACAMN)
Jalsin_scf26594g00090.1	Solyc10g012000.1.1	*-*	LOW QUALITY:DUF4283 domain protein (AHRD V3.3 --* G7I744_MEDTR)	IPR025558 (Domain of unknown function DUF4283)
Jalsin_scf26594g00100.1	Solyc09g010997.1.1	--*	Cyclin-like protein (AHRD V3.3 *** A0A103Y6F5_CYNCS)
Jalsin_scf26594g00110.1	Solyc11g073255.1.1	--*	ARM repeat superfamily protein (AHRD V3.3 --* AT1G77600.3)
Jalsin_scf26594g00120.1	tr|A0A061B3U1|A0A061B3U1_CYBFA	*-*	Alpha N-terminal protein methyltransferase 1	IPR008576 (Alpha-N-methyltransferase NTM1), IPR029063 (S-adenosyl-L-methionine-dependent methyltransferase)	GO:0008168,GO:0006480
Jalsin_scf26594g00130.1	Solyc03g119755.1.1	--*	Protein FAM116A (AHRD V3.3 *** A0A0B2PMT6_GLYSO)
Jalsin_scf26594g00140.1	sp|B1JNC4|RHAR_YERPY	--*	HTH-type transcriptional activator RhaR
Jalsin_scf26594g00150.1	sp|Q942D4|BURP3_ORYSJ	--*	BURP domain-containing protein 3
Jalsin_scf26594g00160.1	Solyc01g108047.1.1	--*	GATA transcription factor-like protein (AHRD V3.3 *** A0A0X7YHI0_SOLTU)
Jalsin_scf26594g00170.1	sp|Q942D4|BURP3_ORYSJ	--*	BURP domain-containing protein 3
Jalsin_scf26594g00180.1	tr|A0A087WXL3|A0A087WXL3_HUMAN	*-*	DNA polymerase theta	IPR001650 (Helicase, C-terminal), IPR002298 (DNA polymerase A), IPR014001 (Helicase superfamily 1/2, ATP-binding domain), IPR027417 (P-loop containing nucleoside triphosphate hydrolase)	GO:0003887,GO:0006261
Jalsin_scf26594g00190.1	tr|A0A067QLQ5|A0A067QLQ5_ZOONE	*-*	Ubiquitin-like domain-containing CTD phosphatase 1	IPR004274 (FCP1 homology domain), IPR023214 (HAD-like domain)
Jalsin_scf26594g00200.1	AT1G67260.2	*-*	TCP family transcription factor	IPR005333 (Transcription factor, TCP)
Jalsin_scf26594g00210.1	Solyc09g005620.3.1	--*	SlGRX1 protein (AHRD V3.3 *** E1UWA5_SOLLC)
Jalsin_scf26594g00220.1	tr|A0A0T6B0E6|A0A0T6B0E6_9SCAR	*-*	RNA binding protein	IPR000504 (RNA recognition motif domain), IPR032710 (NTF2-like domain)	GO:0003676
Jalsin_scf26594g00230.1	Solyc06g076160.3.1	--*	Cytochrome P450 (AHRD V3.3 *-* C5NM77_TOBAC)
Jalsin_scf26594g00240.1	sp|A4G0R4|RS8E_METM5	--*	30S ribosomal protein S8e
Jalsin_scf26594g00250.1	tr|W6QS14|W6QS14_PENRF	*-*	Ankyrin repeat-containing domain	IPR016197 (Chromo domain-like), IPR020683 (Ankyrin repeat-containing domain), IPR030300 (Signal recognition particle 43kDa protein)	GO:0009416,GO:0045038,GO:0009507,GO:0080085
Jalsin_scf26594g00260.1	sp|Q9CHL8|LMRA_LACLA	*-*	Multidrug resistance ABC transporter ATP-binding and permease protein	IPR011527 (ABC transporter type 1, transmembrane domain)	GO:0005524,GO:0042626,GO:0006810,GO:0055085,GO:0016021
Jalsin_scf26594g00270.1	Solyc01g105520.3.1	--*	DNA helicase (AHRD V3.3 *** I1Q0P7_ORYGL)
Jalsin_scf26594g00280.1	sp|Q9CHL8|LMRA_LACLA	*-*	Multidrug resistance ABC transporter ATP-binding and permease protein	IPR011527 (ABC transporter type 1, transmembrane domain)	GO:0005524,GO:0042626,GO:0006810,GO:0055085,GO:0016021
Jalsin_scf26594g00290.1	Solyc02g087420.2.1	*-*	spindle assembly checkpoint component (AHRD V3.3 *** AT3G28370.4)
Jalsin_scf26594g00300.1	Solyc02g087420.2.1	***	spindle assembly checkpoint component (AHRD V3.3 *** AT3G28370.4)
Jalsin_scf26594g00310.1	tr|Q54PV1|Q54PV1_DICDI	*-*	Inositol 5-phosphatase	IPR005135 (Endonuclease/exonuclease/phosphatase)
Jalsin_scf26594g00320.1	sp|C0ZF43|PNP_BREBN	--*	Polyribonucleotide nucleotidyltransferase
Jalsin_scf26594g00330.1	Solyc02g087450.3.1	***	Nuclear mitotic apparatus 1 (AHRD V3.3 *-* A0A0B0NXR3_GOSAR)
Jalsin_scf26594g00340.1	Solyc01g107250.3.1	***	Leucine-rich repeat receptor-like protein kinase family (AHRD V3.3 *** A0A0K9P218_ZOSMR)	IPR013210 (Leucine-rich repeat-containing N-terminal, plant-type), IPR032675 (Leucine-rich repeat domain, L domain-like)
Jalsin_scf26594g00350.1	Solyc02g067040.3.1	***	DUF1336 family protein (DUF1336) (AHRD V3.3 *** AT3G29180.3)	IPR009769 (Protein ENHANCED DISEASE RESISTANCE 2, C-terminal)
Jalsin_scf26594g00360.1	Solyc03g116490.1.1	--*	plant/protein (AHRD V3.3 *** AT5G20100.1)	IPR031421 (Protein of unknown function DUF4666)
Jalsin_scf26594g00370.1	sp|Q6W3E9|P4HA3_RAT	*-*	Prolyl 4-hydroxylase subunit alpha-3	IPR002123 (Phospholipid/glycerol acyltransferase), IPR003582 (ShKT domain), IPR005123 (Oxoglutarate/iron-dependent dioxygenase), IPR023214 (HAD-like domain)	GO:0016746,GO:0008152,GO:0016491,GO:0055114
Jalsin_scf26594g00380.1	tr|A0A1S9E0A1|A0A1S9E0A1_ASPOZ	*-*	Protein kinase	IPR011009 (Protein kinase-like domain)
Jalsin_scf26594g00390.1	tr|Q19876|Q19876_CAEEL	***	THaumatiN family	IPR001938 (Thaumatin)
Jalsin_scf26594g00400.1	AT3G28610.1	***	P-loop containing nucleoside triphosphate hydrolases superfamily protein	IPR003959 (ATPase, AAA-type, core), IPR025753 (AAA-type ATPase, N-terminal domain), IPR027417 (P-loop containing nucleoside triphosphate hydrolase)	GO:0005524
Jalsin_scf26594g00410.1	sp|Q8S2A7|FTSH3_ORYSJ	*-*	ATP-dependent zinc metalloprotease FTSH 3, mitochondrial	IPR003959 (ATPase, AAA-type, core), IPR025753 (AAA-type ATPase, N-terminal domain), IPR027417 (P-loop containing nucleoside triphosphate hydrolase)	GO:0005524
Jalsin_scf26594g00420.1	AT5G15050.1	***	Core-2/I-branching beta-1,6-N-acetylglucosaminyltransferase family protein	IPR003406 (Glycosyl transferase, family 14)	GO:0008375,GO:0016020
Jalsin_scf26594g00430.1	Solyc08g045850.3.1	***	pentatricopeptide repeat-containing protein	IPR002885 (Pentatricopeptide repeat), IPR011990 (Tetratricopeptide-like helical domain)	GO:0005515
Jalsin_scf26594g00440.1	Solyc06g082770.3.1	***	LOB domain family protein	IPR004883 (Lateral organ boundaries, LOB)
Jalsin_scf26594g00450.1	Solyc06g082770.3.1	***	LOB domain family protein	IPR004883 (Lateral organ boundaries, LOB)
Jalsin_scf26594g00460.1	Solyc02g067490.3.1	*-*	Actin cross-linking protein, putative (AHRD V3.3 *** A0A061E7B5_THECC)
Jalsin_scf26594g00470.1	tr|A0A139AY48|A0A139AY48_GONPR	*-*	Kinase-like protein	IPR011009 (Protein kinase-like domain)
Jalsin_scf26594g00480.1	tr|R9ANE8|R9ANE8_WALI9	--*	Pentatricopeptide repeat-containing protein	IPR002885 (Pentatricopeptide repeat), IPR011990 (Tetratricopeptide-like helical domain)	GO:0005515
Jalsin_scf26594g00490.1	tr|A0A0P6FXX0|A0A0P6FXX0_9CRUS	***	Inositol hexakisphosphate and diphosphoinositol-pentakisphosphate kinase	IPR029033 (Histidine phosphatase superfamily), IPR033379 (Histidine acid phosphatase active site)
Jalsin_scf26594g00500.1	tr|G3MN23|G3MN23_9ACAR	*-*	Thioredoxin	IPR005746 (Thioredoxin), IPR012336 (Thioredoxin-like fold)	GO:0015035,GO:0006662,GO:0045454
Jalsin_scf26594g00510.1	tr|A0A139AM39|A0A139AM39_GONPR	***	DUF185-domain-containing protein	IPR003788 (Protein arginine methyltransferase NDUFAF7), IPR027246 (Eukaryotic porin/Tom40), IPR029063 (S-adenosyl-L-methionine-dependent methyltransferase)	GO:0055085,GO:0005741
Jalsin_scf26594g00520.1	Solyc02g087650.3.1	***	homeobox prospero protein (AHRD V3.3 *** AT5G58920.1)
Jalsin_scf26594g00530.1	AT5G15100.1	***	Auxin efflux carrier family protein	IPR004776 (Membrane transport protein)	GO:0055085,GO:0016021
Jalsin_scf26594g00540.1	AT1G11840.6	--*	glyoxalase I homolog
Jalsin_scf26594g00550.1	tr|A0A1S8B368|A0A1S8B368_9PEZI	--*	Inositol hexakisphosphate and diphosphoinositol-pentakisphosphate kinase
Jalsin_scf26594g00560.1	Solyc06g082770.3.1	*-*	LOB domain family protein	IPR004883 (Lateral organ boundaries, LOB)
Jalsin_scf26594g00570.1	Solyc07g066230.3.1	--*	Receptor kinase (AHRD V3.3 *** A0A0K9P920_ZOSMR)
Jalsin_scf26594g00580.1	sp|A6W6P9|AROQ_KINRD	--*	3-dehydroquinate dehydratase
Jalsin_scf26594g00590.1	AT1G14420.1	***	Pectate lyase family protein	IPR007524 (Pectate lyase, N-terminal), IPR011050 (Pectin lyase fold/virulence factor), IPR018082 (AmbAllergen)	GO:0030570
Jalsin_scf26594g00600.1	tr|A0A0L0HKY8|A0A0L0HKY8_SPIPN	***	FACT complex subunit POB3	IPR000969 (Structure-specific recognition protein), IPR009071 (High mobility group box domain), IPR011993 (PH domain-like), IPR013719 (Domain of unknown function DUF1747), IPR024954 (SSRP1 domain)	GO:0003677,GO:0005634
Jalsin_scf26594g00610.1	Solyc02g087720.1.1	***	LOW QUALITY:transmembrane protein (AHRD V3.3 *** AT3G28720.1)
Jalsin_scf26594g00620.1	tr|B8MUZ3|B8MUZ3_TALSN	*-*	WD repeat-containing protein, putative	IPR001810 (F-box domain), IPR015943 (WD40/YVTN repeat-like-containing domain)	GO:0005515,GO:0005515
Jalsin_scf26594g00630.1	tr|A0A087SX98|A0A087SX98_9ARAC	***	2-aminoethanethiol dioxygenase	IPR012864 (Cysteine oxygenase/2-aminoethanethiol dioxygenase), IPR014710 (RmlC-like jelly roll fold)	GO:0016702,GO:0055114
Jalsin_scf26594g00640.1	tr|A0A152AA97|A0A152AA97_9MYCE	***	Ubiquitin-conjugating enzyme E2	IPR016135 (Ubiquitin-conjugating enzyme/RWD-like)
Jalsin_scf26594g00650.1	AT3G52290.1	*-*	IQ-domain 3	IPR000048 (IQ motif, EF-hand binding site), IPR025064 (Domain of unknown function DUF4005)	GO:0005515
Jalsin_scf26594g00660.1	tr|R7VE07|R7VE07_CAPTE	*-*	Aldose 1-epimerase	IPR008183 (Aldose 1-/Glucose-6-phosphate 1-epimerase), IPR011013 (Galactose mutarotase-like domain)	GO:0016853,GO:0005975,GO:0003824,GO:0030246,GO:0005975
Jalsin_scf26594g00670.1	AT2G32800.1	*-*	protein kinase family protein	IPR011009 (Protein kinase-like domain)
Jalsin_scf26594g00680.1	AT5G35960.1	*-*	Protein kinase family protein	IPR011009 (Protein kinase-like domain)
Jalsin_scf26594g00690.1	tr|O76843|O76843_CUPSA	*-*	Homeobox protein	IPR003106 (Leucine zipper, homeobox-associated), IPR009057 (Homeobox domain-like)	GO:0003700,GO:0043565,GO:0006355,GO:0003677
Jalsin_scf26594g00700.1	Solyc01g090790.3.1	--*	bHLH transcription factor	IPR011598 (Myc-type, basic helix-loop-helix (bHLH) domain)	GO:0046983
Jalsin_scf26594g00710.1	sp|Q9CHL8|LMRA_LACLA	***	Multidrug resistance ABC transporter ATP-binding and permease protein	IPR003439 (ABC transporter-like), IPR011527 (ABC transporter type 1, transmembrane domain), IPR027417 (P-loop containing nucleoside triphosphate hydrolase)	GO:0005524,GO:0016887,GO:0005524,GO:0042626,GO:0006810,GO:0055085,GO:0016021
Jalsin_scf26594g00720.1	tr|A0A060BQ60|A0A060BQ60_9CILI	***	Tubulin alpha chain	IPR000217 (Tubulin)	GO:0007017,GO:0005874
Jalsin_scf26594g00730.1	Solyc02g087890.3.1	***	Drought induced 1 protein (AHRD V3.3 --* A0A075M2J2_GOSHI)
Jalsin_scf26594g00740.1	Solyc02g030300.3.1	*-*	Serine/threonine-protein kinase (AHRD V3.3 *** U5GTQ6_POPTR)	IPR001480 (Bulb-type lectin domain)
Jalsin_scf26594g00750.1	AT1G26830.1	***	cullin 3	IPR001373 (Cullin, N-terminal), IPR011991 (Winged helix-turn-helix DNA-binding domain), IPR019559 (Cullin protein, neddylation domain)	GO:0031625,GO:0006511
Jalsin_scf26594g00760.1	Solyc01g090360.3.1	***	non-specific lipid-transfer protein	IPR000528 (Plant lipid transfer protein/Par allergen), IPR016140 (Bifunctional inhibitor/plant lipid transfer protein/seed storage helical domain)	GO:0008289,GO:0006869
Jalsin_scf26594g00770.1	tr|A0A1S6GLT3|A0A1S6GLT3_9MAXI	***	60S ribosomal protein l34	IPR008195 (Ribosomal protein L34Ae)	GO:0003735,GO:0006412,GO:0005622,GO:0005840
Jalsin_scf26594g00780.1	Solyc02g087920.3.1	***	NAC domain protein, (AHRD V3.3 *** A0A061EFK4_THECC)
Jalsin_scf26594g00790.1	Solyc02g087940.3.1	***	Coiled-coil domain-containing protein 115, putative (AHRD V3.3 *** A0A061FDB5_THECC)
Jalsin_scf26594g00800.1	Solyc02g067350.3.1	***	DUF1666 family protein (AHRD V3.3 *** Q2HVS4_MEDTR)	IPR008195 (Ribosomal protein L34Ae)	GO:0003735,GO:0006412,GO:0005622,GO:0005840
Jalsin_scf26594g00810.1	tr|I7AQL2|I7AQL2_ENCRO	*-*	Myb-like transcription factor	IPR009057 (Homeobox domain-like)	GO:0003677
Jalsin_scf26594g00820.1	sp|A7H6L1|GLGA_ANADF	***	Glycogen synthase	IPR011835 (Bacterial/plant glycogen synthase)	GO:0004373
Jalsin_scf26594g00830.1	Solyc02g087990.3.1	***	DUF1666 (AHRD V3.3 *-* A0A075QQN3_BRAOA)	IPR008195 (Ribosomal protein L34Ae)	GO:0003735,GO:0006412,GO:0005622,GO:0005840
Jalsin_scf26594g00840.1	tr|D3BDE5|D3BDE5_POLPP	***	Structural maintenance of chromosomes protein	IPR003395 (RecF/RecN/SMC, N-terminal), IPR008144 (Guanylate kinase-like domain), IPR010935 (SMCs flexible hinge), IPR024704 (Structural maintenance of chromosomes protein), IPR027417 (P-loop containing nucleoside triphosphate hydrolase)	GO:0005515,GO:0005524,GO:0051276,GO:0005694
Jalsin_scf26594g00850.1	sp|Q2QW44|ZHD3_ORYSJ	*-*	Zinc-finger homeodomain protein 3	IPR006456 (ZF-HD homeobox protein, Cys/His-rich dimerisation domain)
Jalsin_scf26594g00860.1	tr|A0A0A9YHL8|A0A0A9YHL8_LYGHE	*-*	Defective in cullin neddylation protein	IPR014764 (Defective-in-cullin neddylation protein)
Jalsin_scf26594g00870.1	tr|A0A163J724|A0A163J724_ABSGL	*-*	Plasma membrane ATPase	IPR001757 (P-type ATPase), IPR023214 (HAD-like domain), IPR023298 (P-type ATPase, transmembrane domain)	GO:0016021
Jalsin_scf26594g00880.1	Solyc10g038130.2.1	--*	Pectinacetylesterase family protein (AHRD V3.3 *** AT2G46930.1)
Jalsin_scf26594g00890.1	sp|Q9LQX4|DOF13_ARATH	--*	Dof zinc finger protein DOF1.3
Jalsin_scf26594g00900.1	tr|N1RLH6|N1RLH6_FUSC4	***	Calmodulin	IPR011992 (EF-hand domain pair)
Jalsin_scf26594g00910.1	tr|D3BUE4|D3BUE4_POLPP	***	Expansin-like protein	IPR007118 (Expansin/Lol pI)	GO:0005576
Jalsin_scf26594g00920.1	tr|B7PEK1|B7PEK1_IXOSC	*-*	Polypyrimidine tract binding protein, putative	IPR000504 (RNA recognition motif domain)	GO:0003676
Jalsin_scf26594g00930.1	sp|B2HKV3|PNP_MYCMM	--*	Polyribonucleotide nucleotidyltransferase	IPR004087 (K Homology domain)	GO:0003676
Jalsin_scf26594g00940.1	sp|P0DI44|CASP1_SOLTU	***	Casparian strip membrane protein 1	IPR006459 (Casparian strip membrane protein), IPR006702 (Domain of unknown function DUF588)
Jalsin_scf26594g00950.1	tr|J9VWS9|J9VWS9_CRYNH	--*	Pentatricopeptide repeat protein	IPR002885 (Pentatricopeptide repeat)
Jalsin_scf26594g00960.1	Solyc03g115850.3.1	***	NAC domain-containing protein
Jalsin_scf26594g00970.1	Solyc02g088190.3.1	***	MYB-related transcription factor (AHRD V3.3 *** A0A059PRK4_SALMI)
Jalsin_scf26594g00980.1	tr|A0A1W2WIR1|A0A1W2WIR1_CIOIN	***	activating signal cointegrator 1 complex subunit 1-like	IPR009097 (Cyclic phosphodiesterase)
Jalsin_scf26594g00990.1	tr|A0A1E4SF75|A0A1E4SF75_9ASCO	*-*	SPX-domain-containing protein	IPR004331 (SPX domain)
Jalsin_scf26594g01000.1	tr|A0A068S5B4|A0A068S5B4_9FUNG	*-*	Xenotropic and polytropic retrovirus receptor 1	IPR004331 (SPX domain), IPR004342 (EXS, C-terminal)	GO:0016021
Jalsin_scf26594g01010.1	Solyc02g088260.3.1	***	Latex abundant protein 1 (AHRD V3.3 *** B9N9R7_POPTR)
Jalsin_scf26594g01020.1	Solyc02g088270.3.1	***	DUF1997 family protein (AHRD V3.3 *** G7KKZ0_MEDTR)	IPR018971 (Protein of unknown function DUF1997)
Jalsin_scf26594g01030.1	Solyc02g088270.3.1	***	DUF1997 family protein (AHRD V3.3 *** G7KKZ0_MEDTR)	IPR018971 (Protein of unknown function DUF1997)
Jalsin_scf26594g01040.1	Solyc02g088280.3.1	***	Chalcone--flavonone isomerase (AHRD V3.3 --* CFI_PHAVU)	IPR032675 (Leucine-rich repeat domain, L domain-like)
Jalsin_scf26594g01050.1	AT1G01960.1	***	SEC7-like guanine nucleotide exchange family protein	IPR000904 (Sec7 domain), IPR016024 (Armadillo-type fold), IPR023394 (Sec7 domain, alpha orthogonal bundle), IPR032691 (Guanine nucleotide exchange factor, N-terminal)	GO:0005086,GO:0032012,GO:0005488
Jalsin_scf26594g01060.1	AT4G22120.6	***	ERD (early-responsive to dehydration stress) family protein	IPR003864 (Calcium-dependent channel, 7TM region, putative phosphate), IPR027815 (10TM putative phosphate transporter, cytosolic domain), IPR032880 (Calcium permeable stress-gated cation channel 1, N-terminal transmembrane domain)	GO:0016020
Jalsin_scf26594g01070.1	Solyc03g114660.1.1	--*	Pentatricopeptide repeat-containing protein (AHRD V3.3 *** A0A103XYK3_CYNCS)
Jalsin_scf26594g01080.1	Solyc02g067040.3.1	***	DUF1336 family protein (DUF1336) (AHRD V3.3 *** AT3G29180.3)	IPR009769 (Protein ENHANCED DISEASE RESISTANCE 2, C-terminal)
Jalsin_scf26594g01090.1	AT1G18670.1	*-*	Protein kinase superfamily protein
Jalsin_scf26594g01100.1	AT4G26640.2	*-*	WRKY family transcription factor family protein	IPR003657 (WRKY domain)	GO:0003700,GO:0043565,GO:0006355
Jalsin_scf26594g01110.1	Solyc02g088350.3.1	***	Domain of Uncharacterized protein function isoform 1 (AHRD V3.3 *** A0A061EEX8_THECC)	IPR005527 (Cell division topological specificity factor MinE), IPR012674 (Calycin), IPR022017 (Domain of unknown function DUF3598)	GO:0032955,GO:0051301
Jalsin_scf26594g01120.1	tr|A0A068RF15|A0A068RF15_9FUNG	***	Stomatin family protein	IPR001107 (Band 7 domain), IPR001972 (Stomatin family), IPR032435 (Band 7, C-terminal extension)	GO:0016020
Jalsin_scf26594g01130.1	Solyc02g088380.3.1	***	Early nodulin-like protein (AHRD V3.3 *** G7J772_MEDTR)	IPR008972 (Cupredoxin)
Jalsin_scf26594g01140.1	tr|A0A0L0HMZ7|A0A0L0HMZ7_SPIPN	***	Chorismate mutase	IPR008238 (Chorismate mutase, AroQ class, eukaryotic type)	GO:0004106,GO:0009073
Jalsin_scf26594g01150.1	tr|J4CDI2|J4CDI2_THEOR	*-*	Pentatricopeptide repeat containing protein	IPR002885 (Pentatricopeptide repeat), IPR011990 (Tetratricopeptide-like helical domain)	GO:0005515
Jalsin_scf26594g01160.1	Solyc02g088480.3.1	***	T-box transcription factor, putative (DUF863) (AHRD V3.3 *-* AT1G69360.1)	IPR008581 (Protein of unknown function DUF863, plant)
Jalsin_scf26594g01170.1	AT5G39410.1	***	Saccharopine dehydrogenase	IPR016040 (NAD(P)-binding domain)
Jalsin_scf26594g01180.1	AT3G21560.1	***	UDP-Glycosyltransferase superfamily protein	IPR002213 (UDP-glucuronosyl/UDP-glucosyltransferase)	GO:0016758,GO:0008152
Jalsin_scf26594g01190.1	AT5G39410.1	***	Saccharopine dehydrogenase	IPR016040 (NAD(P)-binding domain)
Jalsin_scf26594g01200.1	AT4G01070.1	***	UDP-Glycosyltransferase superfamily protein	IPR002213 (UDP-glucuronosyl/UDP-glucosyltransferase)	GO:0016758,GO:0008152
Jalsin_scf26594g01210.1	AT1G01390.1	***	UDP-Glycosyltransferase superfamily protein	IPR002213 (UDP-glucuronosyl/UDP-glucosyltransferase), IPR035595 (UDP-glycosyltransferase family, conserved site)	GO:0016758,GO:0008152
Jalsin_scf26594g01220.1	AT5G39410.1	*-*	Saccharopine dehydrogenase
Jalsin_scf26594g01230.1	Solyc02g088540.3.1	***	TRNA/rRNA methyltransferase family protein (AHRD V3.3 *** A0A061EEZ7_THECC)	IPR029028 (Alpha/beta knot methyltransferases)
Jalsin_scf26596g00010.1	sp|A2RQG7|ET_BRANA	***	Protein EFFECTOR OF TRANSCRIPTION	IPR000305 (GIY-YIG nuclease superfamily)
Jalsin_scf26596g00020.1	Solyc00g230060.2.1	--*	LOW QUALITY:Ribonuclease H protein (AHRD V3.3 --* A0A061DZ04_THECC)	IPR012337 (Ribonuclease H-like domain)
Jalsin_scf26596g00030.1	Solyc09g005660.3.1	--*	HAT transposon superfamily protein, putative (AHRD V3.3 *** A0A061GGP8_THECC)
Jalsin_scf26596g00040.1	Solyc07g018270.3.1	***	Protein VERNALIZATION INSENSITIVE 3 (AHRD V3.3 *** A0A0B2QC33_GLYSO)	IPR013783 (Immunoglobulin-like fold), IPR032881 (Oberon, PHD finger domain)
Jalsin_scf26596g00050.1	Solyc00g230060.2.1	*-*	LOW QUALITY:Ribonuclease H protein (AHRD V3.3 --* A0A061DZ04_THECC)
Jalsin_scf26596g00060.1	Solyc04g056460.1.1	--*	BZIP transcription factor family protein (AHRD V3.3 *** B9IHM4_POPTR)
Jalsin_scf26596g00070.1	Solyc04g015635.1.1	***	BED zinc finger,hAT family dimerization domain, putative (AHRD V3.3 *-* A0A061FD65_THECC)	IPR008906 (HAT, C-terminal dimerisation domain), IPR012337 (Ribonuclease H-like domain), IPR025525 (hAT-like transposase, RNase-H fold)	GO:0046983,GO:0003677
Jalsin_scf26596g00080.1	Solyc10g018393.1.1	*-*	Polyprotein (AHRD V3.3 *-* A0A151RXE0_CAJCA)
Jalsin_scf26596g00090.1	AT4G28990.2	***	RNA-binding protein-related	IPR001876 (Zinc finger, RanBP2-type), IPR034870 (TAF15/EWS/TLS family)	GO:0003723,GO:0006355
Jalsin_scf26596g00100.1	AT1G74420.1	*-*	fucosyltransferase 3	IPR004938 (Xyloglucan fucosyltransferase)	GO:0008107,GO:0042546,GO:0016020
Jalsin_scf26596g00110.1	Solyc09g098240.3.1	*-*	Importin-like protein (AHRD V3.3 *** G7KT01_MEDTR)
Jalsin_scf26596g00120.1	AT5G17850.1	***	Sodium/calcium exchanger family protein	IPR004837 (Sodium/calcium exchanger membrane region)	GO:0055085,GO:0016021
Jalsin_scf26596g00130.1	Solyc02g064970.3.1	***	Peroxidase	IPR010255 (Haem peroxidase)	GO:0004601,GO:0020037,GO:0006979,GO:0055114
[truncated: 34,230 more rows]

## Sheet: Table S8
Table S8. Heterozygous base estimates and reproductive modes for all accessions from the HD alignment
[truncated: 39 more rows]

## Sheet: Table S9
Table S9. Go enrichments in Jaltomata-specific genes
[truncated: 481 more rows]

## Sheet: Table S10
Table S10. Number of segregating sites supportting the two alternative topologies among Solanum, Jaltomata and Capsicum
[truncated: 3 more rows]

[truncated: 9 more sheets: Table S11, Table S12, Tabls S13, Table S14, Table S15, Table S16, Table S17, Table S18, Table S19]
